# Supplementary material for: A new opportunity for the emerging tellurium semiconductor: making resistive switching devices
Source: Nat Commun. 2021 Oct 19;12:6081. doi: 10.1038/s41467-021-26399-1 (PMC8526830; doi:10.1038/s41467-021-26399-1)
Supplement: Supplementary file 3 — Source Data [file 41467_2021_26399_MOESM3_ESM.xlsx]

## Sheet: fig1b
point	Te(%)	Sb(%)
1	80.1405	14.0129
2	72.6405	16.3999
3	77.7528	16.3999
4	71.9101	16.0348
5	76.6573	15.3047
6	71.1798	14.9396
7	74.8315	16.0348
8	78.4831	16.3999
9	71.5449	16.7649
10	76.2921	16.3999
11	75.1966	17.13
12	69.7191	16.7649
13	76.2921	17.13
14	68.6236	17.4951
15	73.736	16.7649
16	70.8146	19.3204
17	73.3708	18.9553
18	68.2584	17.4951
19	71.5449	18.9553
20	64.9719	16.3999
21	73.0056	19.3204
22	66.7977	18.9553
23	72.6405	19.3204
24	67.5281	22.606
25	64.6067	25.5265
26	68.6236	24.0663
27	63.1461	31.7327
28	66.7977	27.7169
29	67.5281	29.9073
30	65.3371	34.6629
31	64.2416	35.7584
32	64.9719	35.0281
33	67.1629	31.7416
34	64.2416	35.7584
35	56.573	43.427
36	59.1292	40.8708
37	53.6517	46.3483
38	55.4775	44.5225
39	58.764	41.236
40	53.6517	46.3483
41	58.764	41.236
42	53.6517	46.3483
43	59.8595	40.1405
44	55.1124	44.8876
45	59.8595	40.1405
46	56.9382	43.0618
47	56.2079	43.7921
48	60.9551	39.0449
49	56.573	43.427
50	62.0506	37.9494
51	59.1292	40.8708
52	60.5899	39.4101
53	60.5899	39.4101
54	62.4157	37.5843
55	58.3989	41.6011
56	62.4157	37.5843
57	57.3034	42.6966
58	60.5899	39.4101
59	59.4944	40.5056
60	62.4157	37.5843
61	55.8427	44.1573
62	60.9551	39.0449
63	63.1461	36.8539
64	65.3371	34.6629
65	61.6854	38.3146
66	69.7191	30.2809
67	75.927	24.073
68	72.2753	27.7247
69	77.3876	22.6124
70	81.0393	18.9607
71	73.736	26.264
72	81.4045	18.5955
73	76.6573	23.3427
74	82.8652	17.1348
75	79.5786	20.4214
76	82.5	17.5
77	81.7697	18.2303
78	82.1348	17.8652
79	80.309	19.691
80	83.2303	16.7697
81	81.7697	18.2303
82	81.4045	18.5955
83	82.8652	17.1348
84	83.2303	14.2135
85	80.309	19.3258
86	82.8652	14.2135
87	80.309	18.2303
88	83.5955	12.7528
89	80.6742	18.9607
90	82.1348	17.5
91	81.0393	15.6742
92	83.2303	13.118
93	81.4045	17.8652
94	84.691	13.4832
95	79.9438	17.8652
96	78.118	18.5955
97	80.309	12.3876
98	85.4214	14.5786
99	82.1348	17.5
100	81.7697	12.7528

## Sheet: fig1c
Voltage	Current	Voltage	Current	Voltage	Current	Voltage	Current	Voltage	Current
0	1.4272e-09	0	1.8536e-09	0	1.2127e-09	0	1.91232e-09	0	3.36698e-08
0.02	3.1936e-07	0.02	1.623e-07	0.02	1.3686e-07	0.02	2.0576e-07	-0.02	7.3919e-06
0.04	6.4576e-07	0.04	3.2414e-07	0.04	2.8054e-07	0.04	4.1212e-07	-0.04	1.3703e-05
0.06	9.6484e-07	0.06	4.9484e-07	0.06	4.1968e-07	0.06	6.1104e-07	-0.06	1.99379e-05
0.08	1.3093e-06	0.08	6.61e-07	0.08	5.5982e-07	0.08	8.1466e-07	-0.08	2.3955e-05
0.1	1.6279e-06	0.1	8.305e-07	0.1	7.171e-07	0.1	1.01868e-06	-0.1	2.74523e-05
0.12	1.9585e-06	0.12	1.03248e-06	0.12	9.0388e-07	0.12	1.2332e-06	-0.12	3.06826e-05
0.14	2.3516e-06	0.14	1.1539e-06	0.14	1.0753e-06	0.14	1.4699e-06	-0.14	3.35383e-05
0.16	2.6623e-06	0.16	1.3153e-06	0.16	1.2645e-06	0.16	1.6882e-06	-0.16	3.56544e-05
0.18	3.0225e-06	0.18	1.4749e-06	0.18	1.4287e-06	0.18	1.907e-06	-0.18	4.00966e-05
0.2	3.4611e-06	0.2	1.6905e-06	0.2	1.6422e-06	0.2	2.1776e-06	-0.2	4.16631e-05
0.22	3.8319e-06	0.22	1.8151e-06	0.22	1.8414e-06	0.22	2.4262e-06	-0.22	4.46125e-05
0.24	4.2877e-06	0.24	2.0598e-06	0.24	2.0527e-06	0.24	2.6522e-06	-0.24	4.7349e-05
0.26	4.6536e-06	0.26	2.2942e-06	0.26	2.3364e-06	0.26	2.9873e-06	-0.26	5.0446e-05
0.28	5.0739e-06	0.28	2.5167e-06	0.28	2.4971e-06	0.28	3.1708e-06	-0.28	5.34697e-05
0.3	5.4839e-06	0.3	2.7541e-06	0.3	2.8374e-06	0.3	3.5719e-06	-0.3	5.57656e-05
0.32	5.8805e-06	0.32	2.9538e-06	0.32	3.0955e-06	0.32	3.8848e-06	-0.32	5.75985e-05
0.34	6.3865e-06	0.34	3.2689e-06	0.34	3.3329e-06	0.34	4.1289e-06	-0.34	5.94917e-05
0.36	6.7253e-06	0.36	3.5988e-06	0.36	3.7118e-06	0.36	4.5557e-06	-0.36	6.38786e-05
0.38	7.2439e-06	0.38	3.8464e-06	0.38	4.0242e-06	0.38	4.8818e-06	-0.38	6.2854e-05
0.4	7.7815e-06	0.4	4.1733e-06	0.4	4.3376e-06	0.4	5.1743e-06	-0.4	6.66214e-05
0.42	8.2107e-06	0.42	4.6219e-06	0.42	4.6794e-06	0.42	5.4954e-06	-0.42	6.79267e-05
0.44	8.6329e-06	0.44	4.9085e-06	0.44	4.9849e-06	0.44	5.9248e-06	-0.44	6.9034e-05
0.46	9.27e-06	0.46	5.1238e-06	0.46	5.4463e-06	0.46	6.3762e-06	-0.46	7.22314e-05
0.48	9.9499e-06	0.48	5.6367e-06	0.48	5.8238e-06	0.48	6.7927e-06	-0.48	3.08563e-05
0.5	1.05155e-05	0.5	6.0479e-06	0.5	6.1962e-06	0.5	7.2529e-06	-0.5	4.7608e-05
0.52	1.08518e-05	0.52	6.3973e-06	0.52	6.6502e-06	0.52	7.6185e-06	-0.52	4.9632e-05
0.54	1.13906e-05	0.54	6.7256e-06	0.54	6.8469e-06	0.54	8.245e-06	-0.54	1.49533e-05
0.56	1.192e-05	0.56	7.3445e-06	0.56	7.3913e-06	0.56	8.5669e-06	-0.56	1.61601e-05
0.58	1.3056e-05	0.58	7.6545e-06	0.58	7.7805e-06	0.58	9.0837e-06	-0.58	1.71288e-05
0.6	1.3728e-05	0.6	7.9562e-06	0.6	8.3185e-06	0.6	9.8207e-06	-0.6	1.83918e-05
0.62	1.3964e-05	0.62	8.566e-06	0.62	8.7236e-06	0.62	1.01116e-05	-0.62	2.00051e-05
0.64	1.4752e-05	0.64	9.0355e-06	0.64	9.481e-06	0.64	1.04131e-05	-0.64	2.0596e-05
0.66	1.5146e-05	0.66	9.5636e-06	0.66	9.9073e-06	0.66	1.10693e-05	-0.66	2.22582e-05
0.68	1.5808e-05	0.68	1.00405e-05	0.68	1.05013e-05	0.68	1.151e-05	-0.68	2.32891e-05
0.7	1.6672e-05	0.7	1.05943e-05	0.7	1.1323e-05	0.7	1.2248e-05	-0.7	2.50874e-05
0.72	1.7292e-05	0.72	1.1696e-05	0.72	1.1956e-05	0.72	1.2948e-05	-0.72	2.68504e-05
0.74	1.7738e-05	0.74	1.1756e-05	0.74	1.2136e-05	0.74	1.3442e-05	-0.74	2.75541e-05
0.76	1.858e-05	0.76	1.2396e-05	0.76	1.2572e-05	0.76	1.3728e-05	-0.76	2.89237e-05
0.78	1.9602e-05	0.78	1.3206e-05	0.78	1.3396e-05	0.78	1.4616e-05	-0.78	3.18705e-05
0.8	2.0546e-05	0.8	1.3746e-05	0.8	1.4438e-05	0.8	1.5036e-05	-0.8	3.12581e-05
0.82	2.1428e-05	0.82	1.429e-05	0.82	1.4972e-05	0.82	1.5674e-05	-0.82	3.18705e-05
0.84	2.38686e-05	0.84	1.499e-05	0.84	1.5044e-05	0.84	1.6294e-05	-0.84	3.45542e-05
0.86	3.85455e-05	0.86	0.00050004	0.86	1.5698e-05	0.86	1.6696e-05	-0.86	3.38902e-05
0.88	9.03477e-05	0.88	0.00050004	0.88	0.0007	0.88	1.7362e-05	-0.88	3.69824e-05
0.9	0.000281668	0.9	0.00050004	0.9	0.00070004	0.9	0.000773984	-0.9	3.85704e-05
0.92	0.0003001	0.92	0.00050004	0.92	0.0007	0.92	0.000814033	-0.92	4.03568e-05
0.94	0.0003001	0.94	0.00050004	0.94	0.0007	0.94	0.000834828	-0.94	4.15487e-05
0.96	0.00030004	0.96	0.00050004	0.96	0.00069998	0.96	0.000878025	-0.96	4.30533e-05
0.98	0.00030008	0.98	0.00050004	0.98	0.0007	0.98	0.000900455	-0.98	4.37552e-05
1	0.00030004	1	0.00050004	1	0.0007	1	0.0009	-1	4.683e-05
1.02	0.00030004	1.02	0.00050004	1.02	0.00070004	1.02	0.0009	-1.02	4.94766e-05
1.04	0.00030002	1.04	0.00050004	1.04	0.0007	1.04	0.0009	-1.04	5.11028e-05
1.06	0.00030004	1.06	0.00050004	1.06	0.0007	1.06	0.0009	-1.06	5.32971e-05
1.08	0.00030002	1.08	0.00050004	1.08	0.00069998	1.08	0.0009	-1.08	5.52272e-05
1.1	0.00030004	1.1	0.00050004	1.1	0.0007	1.1	0.0009	-1.1	5.81601e-05
1.12	0.00030002	1.12	0.00050004	1.12	0.0007	1.12	0.0009	-1.12	6.18458e-05
1.14	0.00030004	1.14	0.00050004	1.14	0.0007	1.14	0.0009	-1.14	5.92996e-05
1.16	0.00030008	1.16	0.00050004	1.16	0.00070004	1.16	0.0009	-1.16	6.53411e-05
1.18	0.00030006	1.18	0.00050004	1.18	0.0007	1.18	0.0009	-1.18	6.61919e-05
1.2	0.00030004	1.2	0.00050004	1.2	0.0007	1.2	0.0009	-1.2	6.92576e-05
1.22	0.00030004	1.22	0.00050004	1.22	0.00069998	1.22	0.00090002	-1.22	6.92576e-05
1.24	0.00030004	1.24	0.00050004	1.24	0.0007	1.24	0.00090002	-1.24	7.41245e-05
1.26	0.00030002	1.26	0.00050002	1.26	0.0007	1.26	0.00090002	-1.26	7.38852e-05
1.28	0.00030002	1.28	0.00050002	1.28	0.0007	1.28	0.00090002	-1.28	7.8061e-05
1.3	0.00030002	1.3	0.00050002	1.3	0.00069998	1.3	0.0009	-1.3	8.40886e-05
1.32	0.00030002	1.32	0.00050004	1.32	0.0007	1.32	0.00089998	-1.32	8.46343e-05
1.34	0.00030002	1.34	0.00050004	1.34	0.00070002	1.34	0.00089998	-1.34	8.79833e-05
1.36	0.00030006	1.36	0.00050004	1.36	0.00069998	1.36	0.0009	-1.36	9.05817e-05
1.38	0.00030002	1.38	0.00050004	1.38	0.00070002	1.38	0.00089998	-1.38	9.20583e-05
1.4	0.00030002	1.4	0.00050002	1.4	0.0007	1.4	0.00089998	-1.4	9.20583e-05
1.42	0.00030002	1.42	0.0005	1.42	0.0007	1.42	0.0009	-1.42	9.47771e-05
1.44	0.00030004	1.44	0.00050002	1.44	0.0007	1.44	0.0009	-1.44	0.000100783
1.46	0.00030006	1.46	0.00050002	1.46	0.0007	1.46	0.0009	-1.46	9.57011e-05
1.48	0.00030002	1.48	0.00050004	1.48	0.0007	1.48	0.00089998	-1.48	9.85275e-05
1.5	0.00030004	1.5	0.00050002	1.5	0.00070002	1.5	0.0009	-1.5	0.000100134
1.52	0.00030004	1.52	0.00050004	1.52	0.0007	1.52	0.0009	-1.52	0.000107866
1.54	0.00030006	1.54	0.00050004	1.54	0.0007	1.54	0.00090002	-1.54	0.000110335
1.56	0.00030004	1.56	0.00050002	1.56	0.0007	1.56	0.00090002	-1.56	0.000109979
1.58	0.00030004	1.58	0.00050004	1.58	0.0007	1.58	0.0009	-1.58	0.000114701
1.6	0.00030004	1.6	0.00050002	1.6	0.0007	1.6	0.0009	-1.6	0.000119626
1.62	0.00030002	1.62	0.00050002	1.62	0.0007	1.62	0.0009	-1.62	0.000125979
1.64	0.00030002	1.64	0.00050004	1.64	0.0007	1.64	0.00090002	-1.64	0.000125979
1.66	0.00030002	1.66	0.00050002	1.66	0.0007	1.66	0.0009	-1.66	0.000126797
1.68	0.00030004	1.68	0.00050004	1.68	0.00070002	1.68	0.0009	-1.68	0.00013353
1.7	0.00030006	1.7	0.00050002	1.7	0.0007	1.7	0.00090002	-1.7	0.000134832
1.72	0.00030004	1.72	0.00050002	1.72	0.0007	1.72	0.0009	-1.72	0.000141534
1.74	0.00030002	1.74	0.00050002	1.74	0.0007	1.74	0.0009	-1.74	0.00014905
1.76	0.00030004	1.76	0.00050002	1.76	0.0007	1.76	0.0009	-1.76	0.000156459
1.78	0.00030006	1.78	0.0005	1.78	0.0007	1.78	0.0009	-1.78	0.000157984
1.8	0.00030004	1.8	0.00050002	1.8	0.0007	1.8	0.0009	-1.8	0.000159334
1.82	0.00030004	1.82	0.00050002	1.82	0.00070002	1.82	0.00090002	-1.82	0.00016056
1.84	0.00030002	1.84	0.00050004	1.84	0.0007	1.84	0.00090002	-1.84	0.000170183
1.86	0.00030004	1.86	0.00050004	1.86	0.0007	1.86	0.0009	-1.86	0.000179221
1.88	0.00030004	1.88	0.00050002	1.88	0.0007	1.88	0.0009	-1.88	0.000173518
1.9	0.00030004	1.9	0.00050002	1.9	0.0007	1.9	0.0009	-1.9	0.000182143
1.92	0.00030004	1.92	0.00050002	1.92	0.00069998	1.92	0.00089998	-1.92	0.000191815
1.94	0.00030004	1.94	0.00050002	1.94	0.0007	1.94	0.0009	-1.94	0.00019306
1.96	0.00030002	1.96	0.00050004	1.96	0.0007	1.96	0.0009	-1.96	0.000196843
1.98	0.00030004	1.98	0.00050002	1.98	0.0007	1.98	0.0009	-1.98	0.00019812
2	0.00030004	2	0.00050004	2	0.0007	2	0.0009	-2	0.00020135
2	0.00030004	2	0.00050004	2	0.00069998	2	0.0009	-2	0.000208641
1.98	0.00030004	1.98	0.00050002	1.98	0.0007	1.98	0.00090002	-1.98	0.000215499
1.96	0.00030004	1.96	0.00050002	1.96	0.0007	1.96	0.0009	-1.96	0.000230643
1.94	0.00030002	1.94	0.00050002	1.94	0.00069998	1.94	0.0009	-1.94	0.000221147
1.92	0.00030002	1.92	0.00050002	1.92	0.00070002	1.92	0.0009	-1.92	0.000223303
1.9	0.00030004	1.9	0.00050002	1.9	0.0007	1.9	0.00090002	-1.9	0.000212042
1.88	0.00030004	1.88	0.00050004	1.88	0.0007	1.88	0.0009	-1.88	0.000212042
1.86	0.00030006	1.86	0.00050004	1.86	0.0007	1.86	0.0009	-1.86	0.00020135
1.84	0.00030004	1.84	0.00050004	1.84	0.00069998	1.84	0.0009	-1.84	0.000200051
1.82	0.00030002	1.82	0.00050004	1.82	0.0007	1.82	0.0009	-1.82	0.000191196
1.8	0.00030002	1.8	0.00050004	1.8	0.0007	1.8	0.0009	-1.8	0.000182143
1.78	0.00030004	1.78	0.00050002	1.78	0.0007	1.78	0.0009	-1.78	0.000179802
1.76	0.00030004	1.76	0.0005	1.76	0.0007	1.76	0.0009	-1.76	0.000183918
1.74	0.00030004	1.74	0.00050004	1.74	0.0007	1.74	0.0009	-1.74	0.000176918
1.72	0.00030004	1.72	0.00050002	1.72	0.0007	1.72	0.0009	-1.72	0.000170183
1.7	0.00030002	1.7	0.00050004	1.7	0.0007	1.7	0.0009	-1.7	0.000163177
1.68	0.00030004	1.68	0.00050002	1.68	0.0007	1.68	0.0009	-1.68	0.000162125
1.66	0.00030004	1.66	0.00050002	1.66	0.00070002	1.66	0.0009	-1.66	0.000156966
1.64	0.00030004	1.64	0.0005	1.64	0.0007	1.64	0.0009	-1.64	0.000150017
1.62	0.00030002	1.62	0.00050002	1.62	0.0007	1.62	0.0009	-1.62	0.000144307
1.6	0.00030002	1.6	0.00050006	1.6	0.00070002	1.6	0.0009	-1.6	0.000138366
1.58	0.00030004	1.58	0.00050004	1.58	0.00070002	1.58	0.00089998	-1.58	0.000138366
1.56	0.00030004	1.56	0.00050004	1.56	0.00069998	1.56	0.0009	-1.56	0.000134832
1.54	0.00030006	1.54	0.00050002	1.54	0.0007	1.54	0.0009	-1.54	0.000128864
1.52	0.00030006	1.52	0.00050002	1.52	0.0007	1.52	0.0009	-1.52	0.000131389
1.5	0.00030004	1.5	0.00050006	1.5	0.0007	1.5	0.0009	-1.5	0.000124763
1.48	0.00030004	1.48	0.00050002	1.48	0.00070002	1.48	0.0009	-1.48	0.00012197
1.46	0.00030004	1.46	0.00050002	1.46	0.0007	1.46	0.0009	-1.46	0.000117708
1.44	0.00030004	1.44	0.00050002	1.44	0.00069998	1.44	0.00090002	-1.44	0.000115446
1.42	0.00030004	1.42	0.00050004	1.42	0.00070002	1.42	0.0009	-1.42	0.000111411
1.4	0.00030004	1.4	0.00050004	1.4	0.0007	1.4	0.0009	-1.4	0.000111051
1.38	0.00030004	1.38	0.00050004	1.38	0.0007	1.38	0.0009	-1.38	0.000107866
1.36	0.00030002	1.36	0.00050004	1.36	0.0007	1.36	0.00089998	-1.36	0.000104096
1.34	0.00030006	1.34	0.00050004	1.34	0.0007	1.34	0.00089998	-1.34	0.000104771
1.32	0.00030006	1.32	0.00050002	1.32	0.0007	1.32	0.00090002	-1.32	0.000102096
1.3	0.00030002	1.3	0.00050002	1.3	0.0007	1.3	0.00090002	-1.3	9.78923e-05
1.28	0.00030004	1.28	0.00050004	1.28	0.0007	1.28	0.0009	-1.28	9.20583e-05
1.26	0.00030002	1.26	0.00050002	1.26	0.00070002	1.26	0.0009	-1.26	9.32569e-05
1.24	0.00030004	1.24	0.00050002	1.24	0.00070002	1.24	0.0009	-1.24	8.91288e-05
1.22	0.00030006	1.22	0.00050002	1.22	0.0007	1.22	0.00090002	-1.22	8.68525e-05
1.2	0.00030002	1.2	0.00050002	1.2	0.0007	1.2	0.0009	-1.2	8.27399e-05
1.18	0.00030002	1.18	0.00050002	1.18	0.00070002	1.18	0.0009	-1.18	8.08879e-05
1.16	0.0003	1.16	0.00050002	1.16	0.00069998	1.16	0.0009	-1.16	7.8061e-05
1.14	0.00030004	1.14	0.00050002	1.14	0.0007	1.14	0.00090002	-1.14	7.48472e-05
1.12	0.00030004	1.12	0.00050004	1.12	0.0007	1.12	0.0009	-1.12	7.19982e-05
1.1	0.00030004	1.1	0.00050002	1.1	0.0007	1.1	0.0009	-1.1	6.9707e-05
1.08	0.00030004	1.08	0.00050002	1.08	0.00070002	1.08	0.0009	-1.08	6.66214e-05
1.06	0.00030004	1.06	0.00050002	1.06	0.0007	1.06	0.00090002	-1.06	6.42931e-05
1.04	0.00030004	1.04	0.00050002	1.04	0.0007	1.04	0.00089998	-1.04	6.06573e-05
1.02	0.00030004	1.02	0.00050002	1.02	0.0007	1.02	0.0009	-1.02	5.83485e-05
1	0.00030004	1	0.00050004	1	0.0007	1	0.0009	-1	5.59462e-05
0.98	0.00030002	0.98	0.00050004	0.98	0.0007	0.98	0.00090002	-0.98	5.32971e-05
0.96	0.00030004	0.96	0.00050002	0.96	0.0007	0.96	0.0009	-0.96	5.4206e-05
0.94	0.00030004	0.94	0.00050002	0.94	0.0007	0.94	0.0008976	-0.94	5.1334e-05
0.92	0.00030002	0.92	0.00050004	0.92	0.0007	0.92	0.00087752	-0.92	4.9396e-05
0.9	0.00030004	0.9	0.00050002	0.9	0.0007	0.9	0.0008582	-0.9	4.727e-05
0.88	0.00030004	0.88	0.00050004	0.88	0.0007	0.88	0.0008382	-0.88	4.5072e-05
0.86	0.00030002	0.86	0.00050004	0.86	0.00070002	0.86	0.00081894	-0.86	4.3416e-05
0.84	0.00030006	0.84	0.00050004	0.84	0.0007	0.84	0.00079908	-0.84	4.158e-05
0.82	0.00030004	0.82	0.0005	0.82	0.00070002	0.82	0.00077864	-0.82	3.9882e-05
0.8	0.00030004	0.8	0.00050002	0.8	0.00068832	0.8	0.00075888	-0.8	3.8066e-05
0.78	0.00030004	0.78	0.00050002	0.78	0.00067228	0.78	0.00073894	-0.78	3.6102e-05
0.76	0.00030004	0.76	0.00050002	0.76	0.00065578	0.76	0.00071974	-0.76	3.4596e-05
0.74	0.00030002	0.74	0.00050002	0.74	0.00063962	0.74	0.00070012	-0.74	3.2518e-05
0.72	0.00030006	0.72	0.00050002	0.72	0.00062218	0.72	0.00067974	-0.72	3.1124e-05
0.7	0.00030002	0.7	0.00049258	0.7	0.00060602	0.7	0.00065928	-0.7	2.9726e-05
0.68	0.00030004	0.68	0.00047806	0.68	0.00058876	0.68	0.0006401	-0.68	2.8032e-05
0.66	0.00030002	0.66	0.0004643	0.66	0.00057266	0.66	0.00062016	-0.66	2.679e-05
0.64	0.00030004	0.64	0.00044946	0.64	0.00055506	0.64	0.00060038	-0.64	2.481e-05
0.62	0.00030004	0.62	0.00043476	0.62	0.00053876	0.62	0.00058058	-0.62	2.3798e-05
0.6	0.00030006	0.6	0.00041998	0.6	0.00052216	0.6	0.00056126	-0.6	2.2572e-05
0.58	0.00030004	0.58	0.00040528	0.58	0.00050456	0.58	0.0005413	-0.58	2.102e-05
0.56	0.00028952	0.56	0.00039004	0.56	0.00048752	0.56	0.00052146	-0.56	1.9746e-05
0.54	0.00027874	0.54	0.00037538	0.54	0.00047098	0.54	0.00050194	-0.54	1.8652e-05
0.52	0.00026706	0.52	0.000361	0.52	0.0004542	0.52	0.00048264	-0.52	1.7418e-05
0.5	0.00025698	0.5	0.0003459	0.5	0.00043668	0.5	0.00046338	-0.5	1.6088e-05
0.48	0.00024508	0.48	0.00033074	0.48	0.00041926	0.48	0.00044358	-0.48	1.5082e-05
0.46	0.00023368	0.46	0.00031498	0.46	0.00040218	0.46	0.00042424	-0.46	1.398e-05
0.44	0.00022204	0.44	0.00030026	0.44	0.00038478	0.44	0.00040474	-0.44	1.2654e-05
0.42	0.00021066	0.42	0.0002856	0.42	0.00036742	0.42	0.00038528	-0.42	1.1736e-05
0.4	0.00019932	0.4	0.0002706	0.4	0.00034982	0.4	0.00036656	-0.4	1.0882e-05
0.38	0.00018744	0.38	0.00025598	0.38	0.00033292	0.38	0.0003475	-0.38	9.9474e-06
0.36	0.00017592	0.36	0.00024084	0.36	0.00031522	0.36	0.00032868	-0.36	9.0927e-06
0.34	0.00016406	0.34	0.00022662	0.34	0.00029834	0.34	0.00030966	-0.34	8.4128e-06
0.32	0.00015304	0.32	0.00021202	0.32	0.00028074	0.32	0.0002906	-0.32	7.712e-06
0.3	0.0001417	0.3	0.00019782	0.3	0.00026342	0.3	0.00027198	-0.3	6.8199e-06
0.28	0.00012926	0.28	0.00018372	0.28	0.00024602	0.28	0.00025322	-0.28	6.0529e-06
0.26	0.00011908	0.26	0.0001697	0.26	0.00022858	0.26	0.00023436	-0.26	5.4353e-06
0.24	0.00010768	0.24	0.00015534	0.24	0.00021094	0.24	0.00021586	-0.24	4.7623e-06
0.22	9.7374e-05	0.22	0.00014182	0.22	0.00019326	0.22	0.00019766	-0.22	4.238e-06
0.2	8.7352e-05	0.2	0.00012858	0.2	0.00017588	0.2	0.00017934	-0.2	3.7391e-06
0.18	7.7146e-05	0.18	0.00011546	0.18	0.00015826	0.18	0.00016112	-0.18	3.3496e-06
0.16	6.6882e-05	0.16	0.00010208	0.16	0.00014076	0.16	0.0001429	-0.16	2.921e-06
0.14	5.7164e-05	0.14	8.8798e-05	0.14	0.00012326	0.14	0.0001248	-0.14	2.2872e-06
0.12	4.7042e-05	0.12	7.589e-05	0.12	0.00010556	0.12	0.00010686	-0.12	2.0113e-06
0.1	3.7626e-05	0.1	6.2876e-05	0.1	8.7984e-05	0.1	8.8906e-05	-0.1	1.6397e-06
0.08	2.8034e-05	0.08	5.026e-05	0.08	7.0416e-05	0.08	7.1012e-05	-0.08	1.2589e-06
0.06	1.8612e-05	0.06	3.7622e-05	0.06	5.268e-05	0.06	5.3168e-05	-0.06	8.9202e-07
0.04	9.169e-06	0.04	2.5036e-05	0.04	3.5192e-05	0.04	3.5408e-05	-0.04	5.9052e-07
0.02	3.59328e-08	0.02	1.2438e-05	0.02	1.753e-05	0.02	1.7634e-05	-0.02	2.9062e-07
0	3.80578e-08	0	5.13832e-08	0	7.25822e-08	0	6.99326e-08	0	1.6591e-09
0	9.0195e-06	0	5.05978e-08	0	6.93924e-08	0	7.02292e-08	0	1.4579e-09
-0.02	1.7986e-05	-0.02	1.2368e-05	-0.02	1.7574e-05	-0.02	1.7576e-05	0.02	2.4408e-07
-0.04	2.7004e-05	-0.04	2.473e-05	-0.04	3.517e-05	-0.04	3.5182e-05	0.04	4.9342e-07
-0.06	3.6094e-05	-0.06	3.7102e-05	-0.06	5.2674e-05	-0.06	5.2682e-05	0.06	7.1058e-07
-0.08	4.5692e-05	-0.08	4.9654e-05	-0.08	7.026e-05	-0.08	7.0264e-05	0.08	9.9976e-07
-0.1	5.5242e-05	-0.1	6.2172e-05	-0.1	8.785e-05	-0.1	8.7882e-05	0.1	1.3142e-06
-0.12	6.5244e-05	-0.12	7.4976e-05	-0.12	0.000105342	-0.12	0.000105432	0.12	1.6944e-06
-0.14	7.5212e-05	-0.14	8.7846e-05	-0.14	0.00012304	-0.14	0.00012326	0.14	1.8265e-06
-0.16	8.5348e-05	-0.16	0.000101294	-0.16	0.00014054	-0.16	0.0001411	0.16	2.2108e-06
-0.18	9.652e-05	-0.18	0.000114212	-0.18	0.0001582	-0.18	0.0001589	0.18	2.565e-06
-0.2	0.000107998	-0.2	0.0001279	-0.2	0.00017584	-0.2	0.00017678	0.2	2.8763e-06
-0.22	0.00011966	-0.22	0.0001417	-0.22	0.00019356	-0.22	0.00019468	0.22	3.2556e-06
-0.24	0.00013086	-0.24	0.00015518	-0.24	0.00021134	-0.24	0.0002129	0.24	3.5555e-06
-0.26	0.0001427	-0.26	0.00016968	-0.26	0.0002293	-0.26	0.00023128	0.26	3.8754e-06
-0.28	0.00015574	-0.28	0.0001845	-0.28	0.00024676	-0.28	0.00024946	0.28	4.4197e-06
-0.3	0.00016968	-0.3	0.00019884	-0.3	0.00026482	-0.3	0.00026788	0.3	4.8276e-06
-0.32	0.00018386	-0.32	0.00021448	-0.32	0.00028288	-0.32	0.0002863	0.32	5.2307e-06
-0.34	0.00019754	-0.34	0.00022974	-0.34	0.00030058	-0.34	0.00030544	0.34	5.6271e-06
-0.36	0.00021238	-0.36	0.00024556	-0.36	0.00031838	-0.36	0.00032384	0.36	6.0436e-06
-0.38	0.00022664	-0.38	0.00026198	-0.38	0.00033646	-0.38	0.00034314	0.38	6.4698e-06
-0.4	0.0002421	-0.4	0.00027734	-0.4	0.00035464	-0.4	0.00036222	0.4	7.0072e-06
-0.42	0.00025732	-0.42	0.00029402	-0.42	0.0003732	-0.42	0.00038122	0.42	7.2496e-06
-0.44	0.000272	-0.44	0.00030958	-0.44	0.0003911	-0.44	0.00040146	0.44	7.8226e-06
-0.46	0.00028858	-0.46	0.0003264	-0.46	0.00040938	-0.46	0.00042098	0.46	8.5392e-06
-0.48	0.00030482	-0.48	0.00034392	-0.48	0.00042778	-0.48	0.00044022	0.48	9.2483e-06
-0.5	0.00032082	-0.5	0.00036074	-0.5	0.00044602	-0.5	0.00046026	0.5	9.7458e-06
-0.52	0.0003383	-0.52	0.00037888	-0.52	0.00046356	-0.52	0.00047988	0.52	1.0543e-05
-0.54	0.00035282	-0.54	0.00039592	-0.54	0.00048248	-0.54	0.00050094	0.54	1.11619e-05
-0.56	0.00036766	-0.56	0.0004153	-0.56	0.0005008	-0.56	0.00052078	0.56	1.1512e-05
-0.58	0.00038648	-0.58	0.0004325	-0.58	0.00051924	-0.58	0.00054084	0.58	1.1988e-05
-0.6	1.7616e-05	-0.6	0.00045006	-0.6	0.00053764	-0.6	0.0005614	0.6	1.2416e-05
-0.62	1.8148e-05	-0.62	0.00046886	-0.62	0.0005567	-0.62	0.00058214	0.62	1.3064e-05
-0.64	1.9404e-05	-0.64	0.00048698	-0.64	0.00057424	-0.64	0.0006027	0.64	1.4116e-05
-0.66	1.9962e-05	-0.66	0.00050516	-0.66	0.00059266	-0.66	0.0006228	0.66	1.5306e-05
-0.68	2.1068e-05	-0.68	0.0005226	-0.68	0.00061144	-0.68	0.00064284	0.68	1.6064e-05
-0.7	2.1966e-05	-0.7	0.00054112	-0.7	0.00062956	-0.7	0.00066406	0.7	1.6e-05
-0.72	2.3002e-05	-0.72	0.000493467	-0.72	0.00064842	-0.72	0.00068482	0.72	1.7086e-05
-0.74	2.3692e-05	-0.74	0.000448711	-0.74	0.000667	-0.74	0.00070556	0.74	1.771e-05
-0.76	2.4528e-05	-0.76	0.000252165	-0.76	0.000668066	-0.76	0.00072728	0.76	1.8564e-05
-0.78	2.6148e-05	-0.78	9.24722e-05	-0.78	0.000669364	-0.78	0.00074848	0.78	1.9042e-05
-0.8	2.7128e-05	-0.8	1.88731e-05	-0.8	0.000705367	-0.8	0.00076948	0.8	1.9788e-05
-0.82	2.797e-05	-0.82	2.11623e-05	-0.82	0.000687797	-0.82	0.00079054	0.82	1.8204e-05
-0.84	2.926e-05	-0.84	2.23438e-05	-0.84	0.000483158	-0.84	0.00081426	0.84	1.9292e-05
-0.86	3.0218e-05	-0.86	2.28702e-05	-0.86	0.000130145	-0.86	0.00083716	0.86	2.5e-05
-0.88	3.1338e-05	-0.88	2.35456e-05	-0.88	3.41829e-05	-0.88	0.00085918	0.88	2.5e-05
-0.9	3.2698e-05	-0.9	2.46202e-05	-0.9	3.59516e-05	-0.9	0.00088316	0.9	2.5e-05
-0.92	3.3568e-05	-0.92	2.5844e-05	-0.92	3.78119e-05	-0.92	0.00090514	0.92	2.5e-05
-0.94	4.14592e-05	-0.94	2.2996e-05	-0.94	3.88532e-05	-0.94	0.00092928	0.94	2.5e-05
-0.96	3.553e-05	-0.96	2.2748e-05	-0.96	3.908e-05	-0.96	0.0009475	0.96	2.5e-05
-0.98	3.6564e-05	-0.98	2.4798e-05	-0.98	4.20704e-05	-0.98	0.00095786	0.98	2.5e-05
-1	3.8118e-05	-1	2.5656e-05	-1	4.39052e-05	-1	0.00098392	1	2.5e-05
-1.02	3.9664e-05	-1.02	2.719e-05	-1.02	4.44194e-05	-1.02	0.00099998	1.02	2.5e-05
-1.04	4.1762e-05	-1.04	2.7748e-05	-1.04	4.5909e-05	-1.04	0.00103	1.04	2.5e-05
-1.06	4.2884e-05	-1.06	2.8996e-05	-1.06	4.76332e-05	-1.06	0.00103	1.06	2.5e-05
-1.08	4.4544e-05	-1.08	2.948e-05	-1.08	4.94221e-05	-1.08	0.000903957	1.08	2.5e-05
-1.1	4.6316e-05	-1.1	3.206e-05	-1.1	4.99039e-05	-1.1	0.000559759	1.1	2.5e-05
-1.12	4.8004e-05	-1.12	3.3962e-05	-1.12	4.86608e-05	-1.12	0.000175416	1.12	2.5e-05
-1.14	4.9868e-05	-1.14	3.4858e-05	-1.14	5.28951e-05	-1.14	4.0614e-05	1.14	2.5e-05
-1.16	5.3504e-05	-1.16	3.761e-05	-1.16	5.60655e-05	-1.16	4.27155e-05	1.16	2.5e-05
-1.18	6.0254e-05	-1.18	3.7134e-05	-1.18	5.69426e-05	-1.18	4.38067e-05	1.18	2.5e-05
-1.2	6.7546e-05	-1.2	3.7954e-05	-1.2	5.89666e-05	-1.2	4.38067e-05	1.2	2.5e-05
-1.22	6.6974e-05	-1.22	3.865e-05	-1.22	6.15383e-05	-1.22	4.6488e-05	1.22	2.5e-05
-1.24	5.8372e-05	-1.24	4.1086e-05	-1.24	6.0826e-05	-1.24	4.7962e-05	1.24	2.5e-05
-1.26	6.0608e-05	-1.26	4.2486e-05	-1.26	6.56077e-05	-1.26	4.895e-05	1.26	2.5e-05
-1.28	6.0536e-05	-1.28	4.7994e-05	-1.28	6.72836e-05	-1.28	5.1948e-05	1.28	2.5e-05
-1.3	6.5112e-05	-1.3	4.9794e-05	-1.3	7.07652e-05	-1.3	5.3618e-05	1.3	2.5e-05
-1.32	7.013e-05	-1.32	5.2296e-05	-1.32	7.44269e-05	-1.32	5.625e-05	1.32	2.5e-05
-1.34	6.9566e-05	-1.34	5.3186e-05	-1.34	7.8278e-05	-1.34	6.1028e-05	1.34	2.5e-05
-1.36	7.3362e-05	-1.36	5.6924e-05	-1.36	7.8278e-05	-1.36	6.3682e-05	1.36	2.5e-05
-1.38	7.5692e-05	-1.38	5.783e-05	-1.38	8.44316e-05	-1.38	6.4798e-05	1.38	2.5e-05
-1.4	8.0006e-05	-1.4	6.0626e-05	-1.4	8.65885e-05	-1.4	6.5398e-05	1.4	2.5e-05
-1.42	8.1634e-05	-1.42	6.2554e-05	-1.42	8.88004e-05	-1.42	6.7694e-05	1.42	2.5e-05
-1.44	8.1868e-05	-1.44	6.494e-05	-1.44	9.10689e-05	-1.44	7.1562e-05	1.44	2.5e-05
-1.46	8.4722e-05	-1.46	6.6882e-05	-1.46	9.10689e-05	-1.46	7.4592e-05	1.46	2.5e-05
-1.48	8.92e-05	-1.48	7.0918e-05	-1.48	9.33954e-05	-1.48	8.0956e-05	1.48	2.5e-05
-1.5	9.3268e-05	-1.5	7.2494e-05	-1.5	7.9346e-05	-1.5	7.9048e-05	1.5	2.5e-05
-1.52	9.4608e-05	-1.52	7.6582e-05	-1.52	9.4228e-05	-1.52	8.1936e-05	1.52	2.5e-05
-1.54	9.8072e-05	-1.54	7.88e-05	-1.54	9.6642e-05	-1.54	8.4226e-05	1.54	2.5e-05
-1.56	0.00010121	-1.56	8.161e-05	-1.56	9.9626e-05	-1.56	8.7858e-05	1.56	2.5e-05
-1.58	0.000103762	-1.58	8.227e-05	-1.58	0.000104614	-1.58	8.9394e-05	1.58	2.5e-05
-1.6	0.000107502	-1.6	8.2286e-05	-1.6	0.000106706	-1.6	9.1672e-05	1.6	2.5e-05
-1.62	0.00010932	-1.62	7.9878e-05	-1.62	0.000107626	-1.62	9.1938e-05	1.62	2.5e-05
-1.64	0.00011032	-1.64	8.2976e-05	-1.64	0.00010892	-1.64	8.9428e-05	1.64	2.5e-05
-1.66	0.00011306	-1.66	8.3242e-05	-1.66	0.00011062	-1.66	9.2566e-05	1.66	2.5e-05
-1.68	0.00011806	-1.68	9.0636e-05	-1.68	0.000111	-1.68	9.8674e-05	1.68	2.5e-05
-1.7	0.00011942	-1.7	9.428e-05	-1.7	0.00011242	-1.7	0.000102	1.7	2.5e-05
-1.72	0.00012582	-1.72	9.5188e-05	-1.72	0.00011976	-1.72	0.000103014	1.72	2.5e-05
-1.74	0.00012822	-1.74	9.8066e-05	-1.74	0.00012096	-1.74	0.00010447	1.74	2.5e-05
-1.76	0.00012808	-1.76	0.000102646	-1.76	0.00012288	-1.76	0.000104498	1.76	2.5e-05
-1.78	0.00013206	-1.78	0.000104176	-1.78	0.0001213	-1.78	0.000109	1.78	2.5e-05
-1.8	0.0001344	-1.8	0.000104532	-1.8	0.00012598	-1.8	0.000109168	1.8	2.5e-05
-1.82	0.00012526	-1.82	0.00010888	-1.82	0.00012588	-1.82	0.000111336	1.82	2.5e-05
-1.84	0.00012854	-1.84	0.00011276	-1.84	0.0001297	-1.84	0.000112	1.84	2.5e-05
-1.86	0.00012748	-1.86	0.00011546	-1.86	0.00013716	-1.86	0.00012484	1.86	2.5e-05
-1.88	0.00012932	-1.88	0.00011754	-1.88	0.00013984	-1.88	0.00012954	1.88	2.5e-05
-1.9	0.00013038	-1.9	0.00011712	-1.9	0.00013862	-1.9	0.0001329	1.9	2.5e-05
-1.92	0.00012904	-1.92	0.00011832	-1.92	0.00014292	-1.92	0.00013288	1.92	2.5e-05
-1.94	0.00013212	-1.94	0.00012148	-1.94	0.00013676	-1.94	0.00013444	1.94	2.5e-05
-1.96	0.0001296	-1.96	0.00014024	-1.96	0.00013812	-1.96	0.00013358	1.96	2.5e-05
-1.98	0.00013626	-1.98	0.00012798	-1.98	0.0001403	-1.98	0.00013454	1.98	2.5e-05
-2	0.0001362	-2	0.00012894	-2	0.00013854	-2	0.00014506	2	2.5e-05
-2	0.00013812	-2	0.00012848	-2	0.0001388	-2	0.0001409	2	2.5e-05
-1.98	0.00012834	-1.98	0.00013166	-1.98	0.0001363	-1.98	0.0001313	1.98	2.5e-05
-1.96	0.00012254	-1.96	0.00013066	-1.96	0.000131	-1.96	0.00012828	1.96	2.5e-05
-1.94	0.00011564	-1.94	0.0001222	-1.94	0.00013104	-1.94	0.00012256	1.94	2.5e-05
-1.92	0.0001115	-1.92	0.00011586	-1.92	0.00012768	-1.92	0.00011966	1.92	2.5e-05
-1.9	0.00011062	-1.9	0.0001165	-1.9	0.00012472	-1.9	0.0001212	1.9	2.5e-05
-1.88	0.0001063	-1.88	0.00011186	-1.88	0.00012336	-1.88	0.00011594	1.88	2.5e-05
-1.86	0.00010178	-1.86	0.00010652	-1.86	0.00011642	-1.86	0.00011654	1.86	2.5e-05
-1.84	0.000100216	-1.84	0.00010296	-1.84	0.00011306	-1.84	0.0001107	1.84	2.5e-05
-1.82	9.3536e-05	-1.82	0.00010146	-1.82	0.00010636	-1.82	0.00010436	1.82	2.5e-05
-1.8	9.1358e-05	-1.8	9.7568e-05	-1.8	0.00010348	-1.8	0.000101738	1.8	2.5e-05
-1.78	8.9298e-05	-1.78	9.6068e-05	-1.78	0.00010056	-1.78	9.8884e-05	1.78	2.5e-05
-1.76	8.6688e-05	-1.76	9.4076e-05	-1.76	9.9512e-05	-1.76	9.7234e-05	1.76	2.5e-05
-1.74	8.4364e-05	-1.74	9.2382e-05	-1.74	9.414e-05	-1.74	9.39e-05	1.74	2.5e-05
-1.72	8.282e-05	-1.72	9.0892e-05	-1.72	9.1858e-05	-1.72	9.0604e-05	1.72	2.5e-05
-1.7	7.9698e-05	-1.7	8.8608e-05	-1.7	8.996e-05	-1.7	8.9108e-05	1.7	2.5e-05
-1.68	7.8564e-05	-1.68	8.5694e-05	-1.68	8.8176e-05	-1.68	8.906e-05	1.68	2.5e-05
-1.66	7.5192e-05	-1.66	8.002e-05	-1.66	8.59e-05	-1.66	8.579e-05	1.66	2.5e-05
-1.64	7.4082e-05	-1.64	7.907e-05	-1.64	8.3764e-05	-1.64	8.2598e-05	1.64	2.5e-05
-1.62	7.2558e-05	-1.62	7.7082e-05	-1.62	8.067e-05	-1.62	7.9584e-05	1.62	2.5e-05
-1.6	7.128e-05	-1.6	7.6646e-05	-1.6	7.9242e-05	-1.6	7.8092e-05	1.6	2.5e-05
-1.58	6.848e-05	-1.58	7.4976e-05	-1.58	7.5974e-05	-1.58	7.6224e-05	1.58	2.5e-05
-1.56	6.6732e-05	-1.56	7.2606e-05	-1.56	7.4822e-05	-1.56	7.379e-05	1.56	2.5e-05
-1.54	6.5714e-05	-1.54	7.0058e-05	-1.54	7.261e-05	-1.54	7.3452e-05	1.54	2.5e-05
-1.52	6.4702e-05	-1.52	6.7116e-05	-1.52	6.9366e-05	-1.52	7.4018e-05	1.52	2.5e-05
-1.5	6.1804e-05	-1.5	6.5976e-05	-1.5	6.8444e-05	-1.5	7.11e-05	1.5	2.5e-05
-1.48	5.9544e-05	-1.48	6.325e-05	-1.48	6.7374e-05	-1.48	6.812e-05	1.48	2.5e-05
-1.46	5.7226e-05	-1.46	6.319e-05	-1.46	6.412e-05	-1.46	6.6856e-05	1.46	2.5e-05
-1.44	5.6804e-05	-1.44	6.0596e-05	-1.44	6.3492e-05	-1.44	6.6272e-05	1.44	2.5e-05
-1.42	5.5334e-05	-1.42	5.9742e-05	-1.42	6.162e-05	-1.42	6.3056e-05	1.42	2.5e-05
-1.4	5.3714e-05	-1.4	5.7086e-05	-1.4	5.908e-05	-1.4	6.1868e-05	1.4	2.5e-05
-1.38	5.2444e-05	-1.38	5.4312e-05	-1.38	5.7052e-05	-1.38	6.0398e-05	1.38	2.5e-05
-1.36	5.1702e-05	-1.36	5.2474e-05	-1.36	5.6074e-05	-1.36	5.9336e-05	1.36	2.5e-05
-1.34	4.7872e-05	-1.34	5.0544e-05	-1.34	5.553e-05	-1.34	5.9084e-05	1.34	2.5e-05
-1.32	4.7444e-05	-1.32	4.9938e-05	-1.32	5.447e-05	-1.32	5.743e-05	1.32	2.5e-05
-1.3	4.4344e-05	-1.3	4.7734e-05	-1.3	5.1298e-05	-1.3	5.544e-05	1.3	2.5e-05
-1.28	4.297e-05	-1.28	4.631e-05	-1.28	5.0568e-05	-1.28	5.4372e-05	1.28	2.5e-05
-1.26	4.2054e-05	-1.26	4.542e-05	-1.26	4.935e-05	-1.26	5.2842e-05	1.26	2.5e-05
-1.24	4.0112e-05	-1.24	4.3846e-05	-1.24	4.7218e-05	-1.24	5.003e-05	1.24	2.5e-05
-1.22	4.0466e-05	-1.22	4.1922e-05	-1.22	4.6464e-05	-1.22	4.7172e-05	1.22	2.5e-05
-1.2	3.8154e-05	-1.2	4.0654e-05	-1.2	4.4816e-05	-1.2	4.6418e-05	1.2	2.5e-05
-1.18	3.7204e-05	-1.18	3.9936e-05	-1.18	4.3594e-05	-1.18	4.6946e-05	1.18	2.5e-05
-1.16	3.582e-05	-1.16	3.821e-05	-1.16	4.2288e-05	-1.16	4.4926e-05	1.16	2.5e-05
-1.14	3.4056e-05	-1.14	3.7458e-05	-1.14	4.1266e-05	-1.14	4.3076e-05	1.14	2.5e-05
-1.12	3.3782e-05	-1.12	3.5176e-05	-1.12	3.9876e-05	-1.12	4.1908e-05	1.12	2.5e-05
-1.1	3.279e-05	-1.1	3.4188e-05	-1.1	3.8014e-05	-1.1	4.1214e-05	1.1	2.5e-05
-1.08	3.3512e-05	-1.08	3.2344e-05	-1.08	3.6886e-05	-1.08	3.889e-05	1.08	2.5e-05
-1.06	3.2202e-05	-1.06	3.1264e-05	-1.06	3.5738e-05	-1.06	3.775e-05	1.06	2.5e-05
-1.04	2.9196e-05	-1.04	3.019e-05	-1.04	3.4134e-05	-1.04	3.6372e-05	1.04	2.5e-05
-1.02	2.7664e-05	-1.02	2.8586e-05	-1.02	3.324e-05	-1.02	3.626e-05	1.02	2.5e-05
-1	2.7088e-05	-1	2.7414e-05	-1	3.2138e-05	-1	3.4142e-05	1	2.5e-05
-0.98	2.7238e-05	-0.98	2.7198e-05	-0.98	3.0784e-05	-0.98	3.2782e-05	0.98	2.5e-05
-0.96	2.5202e-05	-0.96	2.6346e-05	-0.96	2.9648e-05	-0.96	3.2226e-05	0.96	2.5e-05
-0.94	2.4302e-05	-0.94	2.5168e-05	-0.94	2.87e-05	-0.94	3.0794e-05	0.94	2.5e-05
-0.92	2.3392e-05	-0.92	2.4326e-05	-0.92	2.7608e-05	-0.92	2.9692e-05	0.92	2.5e-05
-0.9	2.2562e-05	-0.9	2.3638e-05	-0.9	2.6534e-05	-0.9	2.8724e-05	0.9	2.5e-05
-0.88	2.1472e-05	-0.88	2.2274e-05	-0.88	2.5456e-05	-0.88	2.8104e-05	0.88	2.5e-05
-0.86	2.027e-05	-0.86	2.1692e-05	-0.86	2.4598e-05	-0.86	2.662e-05	0.86	2.5e-05
-0.84	1.944e-05	-0.84	2.0476e-05	-0.84	2.3608e-05	-0.84	2.5918e-05	0.84	2.5e-05
-0.82	1.9794e-05	-0.82	1.944e-05	-0.82	2.2656e-05	-0.82	2.4372e-05	0.82	2.5e-05
-0.8	1.9042e-05	-0.8	1.87e-05	-0.8	2.1778e-05	-0.8	2.3224e-05	0.8	2.5e-05
-0.78	1.8048e-05	-0.78	1.795e-05	-0.78	2.1022e-05	-0.78	2.2726e-05	0.78	2.5e-05
-0.76	1.7384e-05	-0.76	1.7202e-05	-0.76	1.9782e-05	-0.76	2.1848e-05	0.76	2.5e-05
-0.74	1.607e-05	-0.74	1.6402e-05	-0.74	1.8878e-05	-0.74	2.0684e-05	0.74	2.5e-05
-0.72	1.4656e-05	-0.72	1.5566e-05	-0.72	1.834e-05	-0.72	1.9912e-05	0.72	2.5e-05
-0.7	1.4206e-05	-0.7	1.4564e-05	-0.7	1.7382e-05	-0.7	1.871e-05	0.7	2.5e-05
-0.68	1.3392e-05	-0.68	1.3712e-05	-0.68	1.6582e-05	-0.68	1.8168e-05	0.68	2.5e-05
-0.66	1.2628e-05	-0.66	1.3404e-05	-0.66	1.5826e-05	-0.66	1.73e-05	0.66	2.5e-05
-0.64	1.2106e-05	-0.64	1.2864e-05	-0.64	1.5e-05	-0.64	1.6618e-05	0.64	2.5e-05
-0.62	1.1322e-05	-0.62	1.2296e-05	-0.62	1.4434e-05	-0.62	1.5666e-05	0.62	2.5e-05
-0.6	1.0894e-05	-0.6	1.139e-05	-0.6	1.3554e-05	-0.6	1.4614e-05	0.6	2.5e-05
-0.58	1.0206e-05	-0.58	1.0644e-05	-0.58	1.2938e-05	-0.58	1.4072e-05	0.58	2.5e-05
-0.56	9.5031e-06	-0.56	1.0178e-05	-0.56	1.2122e-05	-0.56	1.333e-05	0.56	2.5e-05
-0.54	8.9907e-06	-0.54	9.6e-06	-0.54	1.1662e-05	-0.54	1.2618e-05	0.54	2.5e-05
-0.52	8.4981e-06	-0.52	8.8714e-06	-0.52	1.1042e-05	-0.52	1.1864e-05	0.52	2.5e-05
-0.5	7.7498e-06	-0.5	8.3264e-06	-0.5	1.0406e-05	-0.5	1.11e-05	0.5	2.5e-05
-0.48	7.3053e-06	-0.48	7.7775e-06	-0.48	9.7674e-06	-0.48	1.0588e-05	0.48	2.5e-05
-0.46	6.8446e-06	-0.46	7.3899e-06	-0.46	9.0864e-06	-0.46	9.769e-06	0.46	2.5e-05
-0.44	6.237e-06	-0.44	6.7948e-06	-0.44	8.4445e-06	-0.44	9.4772e-06	0.44	2.5e-05
-0.42	5.8592e-06	-0.42	6.3018e-06	-0.42	7.8442e-06	-0.42	8.7644e-06	0.42	2.5e-05
-0.4	5.3563e-06	-0.4	5.9107e-06	-0.4	7.3371e-06	-0.4	8.4293e-06	0.4	2.5e-05
-0.38	4.9369e-06	-0.38	5.4098e-06	-0.38	6.8222e-06	-0.38	8.1591e-06	0.38	2.5e-05
-0.36	4.5731e-06	-0.36	5.0937e-06	-0.36	6.3145e-06	-0.36	7.4058e-06	0.36	2.5e-05
-0.34	4.1026e-06	-0.34	4.676e-06	-0.34	5.7663e-06	-0.34	6.9306e-06	0.34	2.5e-05
-0.32	3.6871e-06	-0.32	4.419e-06	-0.32	5.1339e-06	-0.32	6.2047e-06	0.32	2.5e-05
-0.3	3.3192e-06	-0.3	3.9017e-06	-0.3	4.7972e-06	-0.3	5.7693e-06	0.3	2.5e-05
-0.28	3.0282e-06	-0.28	3.2951e-06	-0.28	4.3997e-06	-0.28	5.04e-06	0.28	2.5e-05
-0.26	2.661e-06	-0.26	2.9197e-06	-0.26	4.0545e-06	-0.26	4.8132e-06	0.26	2.5e-05
-0.24	2.3612e-06	-0.24	2.5924e-06	-0.24	3.6883e-06	-0.24	4.1514e-06	0.24	2.5e-05
-0.22	2.0285e-06	-0.22	2.3162e-06	-0.22	3.1834e-06	-0.22	3.7846e-06	0.22	2.5e-05
-0.2	1.8189e-06	-0.2	2.0307e-06	-0.2	2.8076e-06	-0.2	3.3234e-06	0.2	2.5e-05
-0.18	1.5873e-06	-0.18	1.7523e-06	-0.18	2.4719e-06	-0.18	2.8772e-06	0.18	2.5e-05
-0.16	1.3125e-06	-0.16	1.5317e-06	-0.16	2.1341e-06	-0.16	2.4163e-06	0.16	2.5e-05
-0.14	1.0546e-06	-0.14	1.2984e-06	-0.14	1.7922e-06	-0.14	2.0274e-06	0.14	2.5e-05
-0.12	8.2636e-07	-0.12	1.0655e-06	-0.12	1.4857e-06	-0.12	1.7126e-06	0.12	2.5e-05
-0.1	6.3924e-07	-0.1	9.101e-07	-0.1	1.1867e-06	-0.1	1.3419e-06	0.1	2.5e-05
-0.08	4.6742e-07	-0.08	7.1048e-07	-0.08	9.3994e-07	-0.08	1.0248e-06	0.08	2.29898e-05
-0.06	3.0836e-07	-0.06	5.2364e-07	-0.06	6.7134e-07	-0.06	7.472e-07	0.06	2.13418e-05
-0.04	1.4154e-07	-0.04	3.3466e-07	-0.04	4.4628e-07	-0.04	4.9262e-07	0.04	1.4726e-05
-0.02	1.5209e-09	-0.02	1.7044e-07	-0.02	2.1994e-07	-0.02	2.3238e-07	0.02	7.3165e-06
0		0	1.525e-09	0	1.4954e-09	0	1.7219e-09	0	3.3097e-08

## Sheet: fig1d
voltage	current	voltage	current	voltage	current
0	4.198e-11	0	2.1197e-10	0	1.3127e-09
0.02	3.71884e-08	0.02	4.54162e-08	0.02	9.0272e-09
0.04	7.714e-08	0.04	9.41774e-08	0.04	3.1131e-08
0.06	1.1324e-07	0.06	1.3254e-07	0.06	1.6645e-07
0.08	1.8192e-07	0.08	2.0558e-07	0.08	2.46325e-07
0.1	2.2782e-07	0.1	3.237e-07	0.1	3.23211e-07
0.12	2.9558e-07	0.12	3.7874e-07	0.12	4.09539e-07
0.14	3.9698e-07	0.14	4.8828e-07	0.14	5.06981e-07
0.16	5.081e-07	0.16	6.1352e-07	0.16	6.49915e-07
0.18	5.454e-07	0.18	7.4512e-07	0.18	8.93427e-07
0.2	6.7162e-07	0.2	9.3902e-07	0.2	1.16323e-06
0.22	7.5288e-07	0.22	1.0504e-06	0.22	1.56834e-06
0.24	9.28e-07	0.24	1.2097e-06	0.24	1.91903e-06
0.26	1.05136e-06	0.26	1.3756e-06	0.26	2.1897e-06
0.28	8.7058e-07	0.28	1.7493e-06	0.28	2.62784e-06
0.3	1.22234e-06	0.3	2.1529e-06	0.3	2.9523e-06
0.32	1.33128e-06	0.32	2.4265e-06	0.32	3.34266e-06
0.34	1.47834e-06	0.34	2.7684e-06	0.34	3.75538e-06
0.36	1.5853e-06	0.36	3.0586e-06	0.36	4.05847e-06
0.38	1.71991e-06	0.38	3.027e-06	0.38	4.55957e-06
0.4	1.53684e-06	0.4	3.4595e-06	0.4	5.38761e-06
0.42	1.89513e-06	0.42	3.8118e-06	0.42	6.3168e-06
0.44	2.20481e-06	0.44	4.2422e-06	0.44	7.43505e-06
0.46	2.09633e-06	0.46	4.5717e-06	0.46	9.16843e-06
0.48	2.45788e-06	0.48	4.9493e-06	0.48	9.60549e-06
0.5	2.63571e-06	0.5	5.3067e-06	0.5	9.13292e-06
0.52	2.99582e-06	0.52	5.9497e-06	0.52	1.29507e-05
0.54	3.18774e-06	0.54	6.5117e-06	0.54	1.11318e-05
0.56	3.43167e-06	0.56	7.0408e-06	0.56	1.28008e-05
0.58	3.69426e-06	0.58	7.7888e-06	0.58	1.4105e-05
0.6	3.9462e-06	0.6	7.8442e-06	0.6	1.53622e-05
0.62	4.29792e-06	0.62	8.1368e-06	0.62	1.78724e-05
0.64	4.60888e-06	0.64	9.2518e-06	0.64	1.86518e-05
0.66	5.118e-06	0.66	9.9376e-06	0.66	2.15319e-05
0.68	5.42477e-06	0.68	1.02521e-05	0.68	2.35421e-05
0.7	5.74993e-06	0.7	1.12615e-05	0.7	2.57401e-05
0.72	6.02403e-06	0.72	1.207e-05	0.72	2.93706e-05
0.74	6.63777e-06	0.74	1.253e-05	0.74	2.90306e-05
0.76	5.40376e-06	0.76	1.3722e-05	0.76	3.32541e-05
0.78	5.68337e-06	0.78	1.477e-05	0.78	3.39057e-05
0.8	6.8737e-06	0.8	1.5908e-05	0.8	0.000328267
0.82	7.87371e-06	0.82	1.6802e-05	0.82	0.00043073
0.84	9.1603e-06	0.84	1.7406e-05	0.84	0.00046912
0.86	3.5353e-05	0.86	1.9098e-05	0.86	0.000514912
0.88	0.000142391	0.88	2.0098e-05	0.88	0.000506981
0.9	0.000447377	0.9	2.3232e-05	0.9	0.000547898
0.92	0.000889177	0.92	2.82344e-05	0.92	0.000545775
0.94	0.00096164	0.94	4.14871e-05	0.94	0.000585263
0.96	0.00098926	0.96	0.000171144	0.96	0.000580738
0.98	0.00102	0.98	0.000674759	0.98	0.00060138
1	0.00105	1	0.000779956	1	0.000647398
1.02	0.00107	1.02	0.00089512	1.02	0.00064489
1.04	0.0011	1.04	0.00091334	1.04	0.000665226
1.06	0.00113	1.06	0.00093416	1.06	0.00068887
1.08	0.00117	1.08	0.00095388	1.08	0.000705099
1.1	0.00119	1.1	0.00097124	1.1	0.000730161
1.12	0.00122	1.12	0.0009903	1.12	0.000747362
1.14	0.00125	1.14	0.00101	1.14	0.000759054
1.16	0.00127	1.16	0.00102	1.16	0.000776935
1.18	0.0013	1.18	0.00103	1.18	0.000839639
1.2	0.00134	1.2	0.00105	1.2	0.000869483
1.22	0.00136	1.22	0.00105	1.22	0.000883085
1.24	0.00139	1.24	0.00109	1.24	0.0009185
1.26	0.00142	1.26	0.00109	1.26	0.00095486
1.28	0.00144	1.28	0.00111	1.28	0.00096192
1.3	0.00147	1.3	0.00118	1.3	0.00105
1.32	0.00149	1.32	0.00118	1.32	0.00102
1.34	0.0015	1.34	0.00119	1.34	0.00109
1.36	0.0015	1.36	0.00126	1.36	0.00112
1.38	0.0015	1.38	0.00125	1.38	0.00114
1.4	0.0015	1.4	0.0013	1.4	0.00118
1.42	0.0015	1.42	0.00129	1.42	0.00119
1.44	0.0015	1.44	0.00131	1.44	0.00123
1.46	0.0015	1.46	0.00138	1.46	0.00126
1.48	0.0015	1.48	0.00139	1.48	0.00129
1.5	0.0015	1.5	0.0014	1.5	0.00133
1.52	0.0015	1.52	0.0014	1.52	0.00136
1.54	0.0015	1.54	0.00147	1.54	0.0014
1.56	0.0015	1.56	0.00148	1.56	0.00141
1.58	0.0015	1.58	0.00152	1.58	0.0015
1.6	0.0015	1.6	0.00156	1.6	0.00145
1.62	0.0015	1.62	0.0016	1.62	0.00155
1.64	0.0015	1.64	0.00165	1.64	0.00157
1.66	0.0015	1.66	0.00169	1.66	0.00159
1.68	0.0015	1.68	0.00174	1.68	0.00171
1.7	0.0015	1.7	0.00178	1.7	0.00174
1.72	0.0015	1.72	0.00182	1.72	0.00176
1.74	0.0015	1.74	0.00189	1.74	0.00187
1.76	0.0015	1.76	0.00193	1.76	0.00182
1.78	0.0015	1.78	0.00198	1.78	0.00204
1.8	0.0015	1.8	0.002	1.8	0.00197
1.82	0.0015	1.82	0.002	1.82	0.00208
1.84	0.0015	1.84	0.002	1.84	0.00211
1.86	0.0015	1.86	0.002	1.85911	0.00226
1.88	0.0015	1.88	0.002	1.88	0.00229
1.9	0.0015	1.9	0.002	1.9	0.00232
1.92	0.0015	1.92	0.002	1.92	0.00235
1.94	0.0015	1.94	0.002	1.94	0.00238
1.96	0.0015	1.96	0.002	1.96	0.0025
1.98	0.0015	1.98	0.002	1.98	0.0025
2	0.0015	2	0.002	2	0.0025
2	0.0015	2	0.002	2	0.0025
1.98	0.0015	1.98	0.002	1.98	0.0025
1.96	0.0015	1.96	0.002	1.96	0.0025
1.94	0.0015	1.94	0.002	1.94	0.00245
1.92	0.0015	1.92	0.002	1.92	0.00242
1.9	0.0015	1.9	0.002	1.9	0.00238
1.88	0.0015	1.88	0.002	1.88	0.00235
1.86	0.0015	1.86	0.002	1.86	0.00231
1.84	0.0015	1.84	0.002	1.84	0.00226
1.82	0.0015	1.82	0.00195	1.82	0.00224
1.8	0.0015	1.8	0.0019	1.8	0.00222
1.78	0.0015	1.78	0.00186	1.78	0.00219
1.76	0.0015	1.76	0.00181	1.76	0.00216
1.74	0.0015	1.74	0.00175	1.74	0.00215
1.72	0.0015	1.72	0.00171	1.72	0.00202
1.7	0.0015	1.7	0.00169	1.7	0.00199
1.68	0.0015	1.68	0.00167	1.68	0.00197
1.66	0.0015	1.66	0.00165	1.66	0.00195
1.64	0.0015	1.64	0.00163	1.64	0.00183
1.62	0.0015	1.62	0.00161	1.62	0.00191
1.6	0.0015	1.6	0.00159	1.6	0.00178
1.58	0.0015	1.58	0.00157	1.58	0.00186
1.56	0.0015	1.56	0.00155	1.56	0.00174
1.54	0.0015	1.54	0.00153	1.54	0.00164
1.52	0.0015	1.52	0.00151	1.52	0.0017
1.5	0.0015	1.5	0.00149	1.5	0.0016
1.48	0.0015	1.48	0.00147	1.48	0.00158
1.46	0.0015	1.46	0.00145	1.46	0.00156
1.44	0.0015	1.44	0.00143	1.44	0.00153
1.42	0.0015	1.42	0.00141	1.42	0.00144
1.4	0.0015	1.4	0.00139	1.4	0.00142
1.38	0.0015	1.38	0.00137	1.38	0.0014
1.36	0.0015	1.36	0.00135	1.36	0.00138
1.34	0.0015	1.34	0.00133	1.34	0.00136
1.32	0.0015	1.32	0.00131	1.32	0.00134
1.3	0.0015	1.3	0.00129	1.3	0.00132
1.28	0.00147	1.28	0.00127	1.28	0.0013
1.26	0.00145	1.26	0.00125	1.26	0.00128
1.24	0.00143	1.24	0.00122	1.24	0.00119
1.22	0.00141	1.22	0.0012	1.22	0.00117
1.2	0.00139	1.2	0.00118	1.2	0.00116
1.18	0.00136	1.18	0.00116	1.18	0.00113
1.16	0.00134	1.16	0.00114	1.16	0.00106
1.14	0.00132	1.14	0.00112	1.14	0.00109
1.12	0.0013	1.12	0.0011	1.12	0.00102
1.1	0.00127	1.1	0.00108	1.1	0.000954839
1.08	0.00125	1.08	0.00106	1.08	0.000985446
1.06	0.00123	1.06	0.00104	1.06	0.000918494
1.04	0.00121	1.04	0.00102	1.04	0.000897354
1.02	0.00119	1.02	0.00099886	1.02	0.00088011
1	0.00116	1	0.0009788	1	0.000863197
0.98	0.00114	0.98	0.00095814	0.98	0.00084333
0.96	0.00112	0.96	0.00093768	0.96	0.000827124
0.94	0.00109	0.94	0.0009166	0.94	0.000808087
0.92	0.00107	0.92	0.000897	0.92	0.000789489
0.9	0.00105	0.9	0.00087754	0.9	0.000771318
0.88	0.00103	0.88	0.00085628	0.88	0.000753566
0.86	0.001	0.86	0.0008357	0.86	0.000736222
0.84	0.0009813	0.84	0.000816	0.84	0.000719278
0.82	0.00095856	0.82	0.00079548	0.82	0.000700001
0.8	0.0009356	0.8	0.0007756	0.8	0.00068389
0.78	0.00091278	0.78	0.00075564	0.78	0.000665562
0.76	0.00088984	0.76	0.00073514	0.76	0.000615858
0.74	0.00086688	0.74	0.00071562	0.74	0.000599354
0.72	0.0008438	0.72	0.000656676	0.72	0.000581032
0.7	0.000779264	0.7	0.000599826	0.7	0.00056546
0.68	0.00075838	0.68	1.13132e-05	0.68	0.000548175
0.66	0.000699027	0.66	1.03338e-05	0.66	0.000531418
0.64	0.000646824	0.64	1.00115e-05	0.64	0.000515173
0.62	0.000378618	0.62	9.10343e-06	0.62	0.00049749
0.6	0.000220766	0.6	8.31532e-06	0.6	0.000456778
0.58	7.80273e-05	0.58	7.56114e-06	0.58	0.0004411
0.56	1.83483e-05	0.56	7.73425e-06	0.56	0.000385078
0.54	3.3397e-06	0.54	7.03277e-06	0.54	0.000302729
0.52	3.0664e-06	0.52	6.00214e-06	0.52	0.000204564
0.5	2.80456e-06	0.5	6.11183e-06	0.5	8.31415e-05
0.48	2.55514e-06	0.48	5.53239e-06	0.48	1.94751e-05
0.46	2.33696e-06	0.46	4.72164e-06	0.46	1.24158e-05
0.44	2.12088e-06	0.44	4.51263e-06	0.44	9.20873e-06
0.42	2.02438e-06	0.42	4.04798e-06	0.42	6.83006e-06
0.4	1.93227e-06	0.4	3.85132e-06	0.4	5.87076e-06
0.38	1.74681e-06	0.38	3.66421e-06	0.38	6.46888e-06
0.36	1.65444e-06	0.36	3.45476e-06	0.36	5.53877e-06
0.34	1.56088e-06	0.34	3.08504e-06	0.34	4.96847e-06
0.32	1.33128e-06	0.32	2.89556e-06	0.32327	4.43962e-06
0.3	1.18497e-06	0.3	2.56238e-06	0.3	3.75728e-06
0.28	9.49817e-07	0.28	2.11865e-06	0.28	3.50378e-06
0.26	8.82302e-07	0.26	1.9617e-06	0.26	3.08261e-06
0.24	7.38056e-07	0.24	1.60737e-06	0.24	2.56865e-06
0.22	6.10246e-07	0.22	1.31109e-06	0.22	1.92e-06
0.2	5.55976e-07	0.2	9.42091e-07	0.2	1.65675e-06
0.18	5.00668e-07	0.18	9.5066e-07	0.18	1.10227e-06
0.16	4.43918e-07	0.16	7.51239e-07	0.16	9.77333e-07
0.14	3.69904e-07	0.14	4.62791e-07	0.14	7.71318e-07
0.12	3.68472e-07	0.12	3.52701e-07	0.12	5.4183e-07
0.1	2.77569e-07	0.1	2.76202e-07	0.1	3.49473e-07
0.08	1.64377e-07	0.08	2.47763e-07	0.08	2.80121e-07
0.06	1.16823e-07	0.06	1.23375e-07	0.06	1.89287e-07
0.04	6.06312e-08	0.04	8.74559e-08	0.04	7.2582e-08
0.02	1.19885e-09	0.02	4.106e-08	0.02	1.02658e-08
0	1.38038e-10	0	4.31846e-10	0	2.20788e-09
0	4.198e-11	0	2.1197e-10	0	1.3127e-09
-0.02	3.91063e-08	-0.02	4.54162e-08	-0.02	9.49911e-09
-0.04	7.33298e-08	-0.04	8.86519e-08	-0.04	3.11468e-08
-0.06	1.19112e-07	-0.06	1.40686e-07	-0.06	3.85576e-08
-0.08	1.64377e-07	-0.08	2.05787e-07	-0.08	7.72317e-08
-0.1	2.16524e-07	-0.1	3.05131e-07	-0.1	1.51724e-07
-0.12	2.80819e-07	-0.12	4.02189e-07	-0.12	2.23662e-07
-0.14	3.77152e-07	-0.14	4.09539e-07	-0.14	2.63257e-07
-0.16	4.83483e-07	-0.16	4.56547e-07	-0.16	3.20874e-07
-0.18	5.18464e-07	-0.18	5.88299e-07	-0.18	3.60493e-07
-0.2	6.39337e-07	-0.2	7.41104e-07	-0.2	4.03434e-07
-0.22	7.15494e-07	-0.22	9.90198e-07	-0.22	4.67539e-07
-0.24	8.82302e-07	-0.24	1.1394e-06	-0.24	5.17176e-07
-0.26	9.49817e-07	-0.26	1.3756e-06	-0.26	5.61088e-07
-0.28	1.06709e-06	-0.28	1.55722e-06	-0.28	6.37748e-07
-0.3	1.22234e-06	-0.3	1.70481e-06	-0.3	7.56496e-07
-0.32	1.33128e-06	-0.32	1.19758e-06	-0.32	8.11229e-07
-0.34	1.47834e-06	-0.34	1.36562e-06	-0.34	9.11393e-07
-0.36	1.66733e-06	-0.36	1.60011e-06	-0.36	9.88778e-07
-0.38	1.8089e-06	-0.38	2.00661e-06	-0.38	1.11086e-06
-0.4	1.97779e-06	-0.4	2.42688e-06	-0.4	1.24319e-06
-0.42	2.20481e-06	-0.42	2.68106e-06	-0.42	1.39128e-06
-0.44	2.43888e-06	-0.44	2.9753e-06	-0.44	1.557e-06
-0.46	2.56508e-06	-0.46	2.8565e-06	-0.46	1.73572e-06
-0.48	2.85951e-06	-0.48	3.47044e-06	-0.48	2.01153e-06
-0.5	3.0664e-06	-0.5	3.95738e-06	-0.5	2.11561e-06
-0.52	3.31388e-06	-0.52	4.70031e-06	-0.52	2.33115e-06
-0.54	3.70863e-06	-0.54	5.14579e-06	-0.54	2.71207e-06
-0.56	3.99241e-06	-0.56	5.89442e-06	-0.56	3.11871e-06
-0.58	4.29792e-06	-0.58	6.93789e-06	-0.58	2.95379e-06
-0.6	4.82858e-06	-0.6	7.8442e-06	-0.6	3.55859e-06
-0.62	5.25894e-06	-0.62	7.66454e-06	-0.62	3.9364e-06
-0.64	5.36198e-06	-0.64	8.73994e-06	-0.64	4.52661e-06
-0.66	5.9543e-06	-0.66	9.35412e-06	-0.66	5.24587e-06
-0.68	6.3112e-06	-0.68	9.65532e-06	-0.68	6.03243e-06
-0.7	7.03563e-06	-0.7	1.06184e-05	-0.7	6.93691e-06
-0.72	5.17794e-06	-0.72	1.13646e-05	-0.72	7.52592e-06
-0.74	6.98123e-06	-0.74	1.11606e-05	-0.74	8.22855e-06
-0.76	7.31403e-06	-0.76	1.4578e-05	-0.76	9.42567e-06
-0.78	8.50917e-06	-0.78	1.66235e-05	-0.78	1.11807e-05
-0.8	9.78501e-06	-0.8	1.78724e-05	-0.8	1.30077e-05
-0.82	1.06571e-05	-0.82	2.84912e-05	-0.82	1.261e-05
-0.84	1.12086e-05	-0.84	4.20544e-05	-0.84	1.5192e-05
-0.86	1.16521e-05	-0.86643	9.94048e-05	-0.86	1.6675e-05
-0.88	2.31589e-05	-0.88	0.000381413	-0.88	1.81612e-05
-0.9	6.9183e-05	-0.9	0.000616742	-0.9	2.06425e-05
-0.92	0.000186112	-0.92	0.000671711	-0.92	3.58169e-05
-0.94	0.000825973	-0.94	0.00073585	-0.94	7.78334e-05
-0.96	0.00098926	-0.96	0.000770928	-0.96	0.000350832
-0.98	0.00102	-0.98	0.000818724	-0.98	0.000401872
-1	0.00105	-1	0.000847825	-1	0.000478553
-1.02	0.00107	-1.02	0.00089512	-1.02	0.000525266
-1.04	0.0011	-1.04	0.00091334	-1.04	0.000543937
-1.06	0.00113	-1.06	0.00093416	-1.06	0.00062307
-1.08	0.00117	-1.08	0.00095388	-1.08	0.000670748
-1.1	0.00119	-1.1	0.00097124	-1.1	0.000660416
-1.12	0.00122	-1.12	0.0009903	-1.12	0.000710952
-1.14	0.00125	-1.14	0.00101	-1.14	0.000759438
-1.16	0.00127	-1.16	0.00102	-1.16	0.00081755
-1.18	0.0013	-1.18	0.00103	-1.18	0.000840064
-1.2	0.00134	-1.2	0.00105	-1.2	0.000869923
-1.22	0.00136	-1.22	0.00105	-1.22	0.00092996
-1.24	0.00139	-1.24	0.00109	-1.24	0.000966021
-1.26	0.00142	-1.26	0.00109	-1.26	0.001
-1.28	0.00144	-1.28	0.00111	-1.28	0.00104
-1.3	0.00147	-1.3	0.00118	-1.3	0.00107
-1.32	0.00149	-1.32	0.00118	-1.32	0.00113
-1.34	0.0015	-1.34	0.00119	-1.34	0.00115
-1.36	0.0015	-1.36	0.00126	-1.36	0.0012
-1.38	0.0015	-1.38	0.00125	-1.38	0.0012
-1.4	0.0015	-1.4	0.0013	-1.4	0.00124
-1.42	0.0015	-1.42	0.00129	-1.42	0.00125
-1.44	0.0015	-1.44	0.00131	-1.44	0.0013
-1.46	0.0015	-1.46	0.00138	-1.46	0.00133
-1.48	0.0015	-1.48	0.00139	-1.48	0.00136
-1.5	0.0015	-1.5	0.0014	-1.5	0.0014
-1.52	0.0015	-1.52	0.0014	-1.52	0.00144
-1.54	0.0015	-1.54	0.00147	-1.54	0.00147
-1.56	0.0015	-1.56	0.00148	-1.56	0.00148
-1.58	0.0015	-1.58	0.0015	-1.58	0.0015
-1.6	0.0015	-1.6	0.0015	-1.6	0.00156
-1.62	0.0015	-1.62	0.00157	-1.62	0.00159
-1.64	0.0015	-1.64	0.0016	-1.64	0.00165
-1.66	0.0015	-1.66	0.00162	-1.66	0.00167
-1.68	0.0015	-1.68	0.00164	-1.68	0.00171
-1.7	0.0015	-1.7	0.00162	-1.7	0.00183
-1.72	0.0015	-1.72	0.00166	-1.72	0.00181
-1.74	0.0015	-1.74	0.00168	-1.74	0.00192
-1.76	0.0015	-1.76	0.0017	-1.76	0.00191
-1.78	0.0015	-1.78	0.00173	-1.78	0.00204
-1.8	0.0015	-1.8	0.00178	-1.8	0.00208
-1.82	0.0015	-1.82	0.00182	-1.82	0.00219
-1.84	0.0015	-1.84	0.00184	-1.84	0.00223
-1.86	0.0015	-1.86	0.00186	-1.86	0.00226
-1.88	0.0015	-1.88	0.00188	-1.88	0.00229
-1.9	0.0015	-1.9	0.0019	-1.9	0.00232
-1.92	0.0015	-1.92	0.00191	-1.92	0.00235
-1.94	0.0015	-1.94	0.00192	-1.94	0.00238
-1.96	0.0015	-1.98474	0.00194	-1.96	0.0025
-1.98	0.0015	-1.98	0.002	-1.98	0.0025
-2	0.0015	-2	0.002	-2	0.0025
-2	0.0015	-2	0.002	-2	0.0025
-1.98	0.0015	-1.98	0.002	-1.98	0.0025
-1.96	0.0015	-1.96	0.002	-1.96	0.0025
-1.94	0.0015	-1.94	0.002	-1.94	0.00246
-1.92	0.0015	-1.92	0.00196	-1.92	0.00241
-1.9	0.0015	-1.9	0.00192	-1.9	0.00235
-1.88	0.0015	-1.88	0.00188	-1.88	0.00231
-1.86	0.0015	-1.86	0.00185	-1.86	0.00226
-1.84	0.0015	-1.84	0.0018	-1.84	0.00222
-1.82	0.0015	-1.82	0.0018	-1.82	0.00216
-1.8	0.0015	-1.8	0.00178	-1.8	0.00211
-1.78	0.0015	-1.78	0.00176	-1.78	0.00215
-1.76	0.0015	-1.76	0.00171	-1.76	0.002
-1.74	0.0015	-1.74	0.00172	-1.74	0.00206
-1.72	0.0015	-1.72	0.0017	-1.72	0.0019
-1.7	0.0015	-1.7	0.00169	-1.7	0.00185
-1.68	0.0015	-1.68	0.00167	-1.68	0.00189
-1.66	0.0015	-1.66	0.00165	-1.66	0.00194
-1.64	0.0015	-1.64	0.00163	-1.64	0.00179
-1.62	0.0015	-1.62	0.00161	-1.62	0.00183
-1.6	0.0015	-1.6	0.00159	-1.6	0.00169
-1.58	0.0015	-1.58	0.00157	-1.58	0.00173
-1.56	0.0015	-1.56	0.00155	-1.56	0.00167
-1.54	0.0015	-1.54	0.00153	-1.54	0.00164
-1.52	0.0015	-1.52	0.00151	-1.52	0.00162
-1.5	0.0015	-1.5	0.00149	-1.5	0.00152
-1.48	0.0015	-1.48	0.00147	-1.48	0.00158
-1.46	0.0015	-1.46	0.00145	-1.46	0.00148
-1.44	0.0015	-1.44	0.00143	-1.44	0.00154
-1.42	0.0015	-1.42	0.00141	-1.42	0.00144
-1.4	0.0015	-1.4	0.00139	-1.4	0.00142
-1.38	0.0015	-1.38	0.00137	-1.38	0.00133
-1.36	0.0015	-1.36	0.00135	-1.36	0.00138
-1.34	0.0015	-1.34	0.00133	-1.34	0.00129
-1.32	0.0015	-1.32	0.00131	-1.32	0.00134
-1.3	0.0015	-1.3	0.00129	-1.3	0.00125
-1.28	0.00147	-1.28	0.00127	-1.28	0.00123
-1.26	0.00145	-1.26	0.00125	-1.26	0.00121
-1.24	0.00143	-1.24	0.00122	-1.24	0.00119
-1.22	0.00141	-1.22	0.0012	-1.22	0.00117
-1.2	0.00139	-1.2	0.00118	-1.2	0.00115
-1.18	0.00136	-1.18	0.00116	-1.18	0.00113
-1.16	0.00134	-1.16	0.00114	-1.16	0.00111
-1.14	0.00132	-1.14	0.00112	-1.14	0.00109
-1.12	0.0013	-1.12	0.0011	-1.12	0.00107
-1.1	0.00127	-1.1	0.00108	-1.1	0.00105
-1.08	0.00125	-1.08	0.00106	-1.08	0.00103
-1.06	0.00123	-1.06	0.00104	-1.06	0.00101
-1.04	0.00121	-1.04	0.00102	-1.04	0.00099406
-1.02	0.00119	-1.02	0.00099886	-1.02	0.0009742
-1	0.00116	-1	0.0009788	-1	0.00095396
-0.98	0.00114	-0.98	0.00095814	-0.98	0.00093386
-0.96	0.00112	-0.96	0.00093768	-0.96	0.00091386
-0.94	0.00109	-0.94	0.0009166	-0.94	0.00089436
-0.92	0.00107	-0.92	0.000897	-0.92	0.0008744
-0.9	0.00105	-0.9	0.00087754	-0.9	0.00085476
-0.88	0.00103	-0.88	0.00085628	-0.88	0.00083476
-0.86	0.001	-0.86	0.0008357	-0.86	0.00081476
-0.84	0.0009813	-0.84	0.000816	-0.84	0.00079544
-0.82	0.00095856	-0.82	0.00079548	-0.82	0.00077534
-0.8	0.0009356	-0.8	0.0007756	-0.8	0.00075596
-0.78	0.00091278	-0.78	0.00075564	-0.78	0.0007359
-0.76	0.00088984	-0.76	0.00073514	-0.76	0.00071596
-0.74	0.00086688	-0.74	0.00071562	-0.74	0.00069672
-0.72	0.0008438	-0.72	0.00069576	-0.72	0.00067634
-0.7	0.0008208	-0.7	0.0006756	-0.7	0.00065698
-0.68	0.00079782	-0.68	0.00065526	-0.68	0.00063694
-0.66	0.00077466	-0.66	0.0006356	-0.66	0.00061812
-0.64	0.00075158	-0.64	0.00061556	-0.64	0.00059844
-0.62	0.00072838	-0.62	0.00059564	-0.62427	0.00057882
-0.6	0.00070522	-0.6	0.00057628	-0.6	0.000457806
-0.58	0.00068196	-0.58	0.00055636	-0.58	0.000310557
-0.56	0.00065878	-0.56	0.000376268	-0.56	8.90113e-05
-0.54	0.000634394	-0.54	0.000304145	-0.54	1.02888e-05
-0.52	0.000582479	-0.52	0.000135857	-0.52	2.94897e-06
-0.5	0.000532741	-0.5	4.52139e-05	-0.5	2.43829e-06
-0.48	0.000239511	-0.48	1.90419e-05	-0.48	2.11216e-06
-0.46	5.33431e-05	-0.46	4.19729e-06	-0.46	2.02389e-06
-0.44	1.59559e-05	-0.44	3.56601e-06	-0.44	1.74639e-06
-0.42	2.74001e-06	-0.42	3.39276e-06	-0.42	1.57878e-06
-0.4	2.36433e-06	-0.4	3.04342e-06	-0.4	1.42725e-06
-0.38	2.13741e-06	-0.38	2.73005e-06	-0.38	1.29027e-06
-0.36	2.02438e-06	-0.36	2.28816e-06	-0.36	1.10047e-06
-0.34	1.7266e-06	-0.34	1.92649e-06	-0.34	1.03824e-06
-0.32	1.54881e-06	-0.32	1.91779e-06	-0.32	9.27732e-07
-0.3	1.3786e-06	-0.3	1.50864e-06	-0.3	8.25773e-07
-0.28	1.28558e-06	-0.28	1.48829e-06	-0.28	7.70058e-07
-0.26	1.13545e-06	-0.26	1.225e-06	-0.26	6.44163e-07
-0.24	9.98964e-07	-0.24	1.00374e-06	-0.24	6.26899e-07
-0.22	8.68712e-07	-0.22	8.18724e-07	-0.22	5.18339e-07
-0.2	7.52517e-07	-0.2	6.23965e-07	-0.2	4.94753e-07
-0.18	6.44319e-07	-0.18	5.59718e-07	-0.18	4.21976e-07
-0.16	5.43179e-07	-0.16	4.9756e-07	-0.16	3.57121e-07
-0.14	4.30348e-07	-0.14	4.11397e-07	-0.14	2.96426e-07
-0.12	3.33107e-07	-0.12	3.52701e-07	-0.12	1.87517e-07
-0.1	2.77569e-07	-0.1	2.31495e-07	-0.1	1.09763e-07
-0.08	1.81829e-07	-0.08	1.54718e-07	-0.08	7.16247e-08
-0.06	1.35912e-07	-0.06	7.7043e-08	-0.06	3.58974e-08
-0.04	8.20648e-08	-0.04	3.8364e-08	-0.04	9.66941e-09
-0.02	2.82641e-09	-0.02	3.26784e-09	-0.02	3.06566e-09
0	7.29513e-10	0	3.41257e-10	0	8.06768e-10

## Sheet: fig1e
voltage	current	current	current	current	current
0	2.43789e-10	8.1975e-11	2.42097e-11	1.87258e-10	1.08e-10
0.02	1.0117e-09	1.1125e-09	2.7372e-09	1.792e-09	2.346e-09
0.04	2.08902e-09	2.26688e-09	5.6108e-09	6.563e-09	5.284e-09
0.06	3.2361e-09	3.53113e-09	8.3936e-09	1.22208e-08	8.054e-09
0.08	4.40282e-09	4.45888e-09	1.11964e-08	1.62932e-08	1.085e-08
0.1	5.5313e-09	5.9775e-09	1.4342e-08	2.03736e-08	1.3126e-08
0.12	6.96933e-09	6.8035e-09	1.80776e-08	2.4664e-08	1.6142e-08
0.14	8.20376e-09	8.47875e-09	2.1506e-08	2.9398e-08	1.9104e-08
0.16	9.8864e-09	9.72313e-09	2.529e-08	3.3764e-08	2.1798e-08
0.18	1.16128e-08	1.10563e-08	2.8574e-08	3.814e-08	2.4642e-08
0.2	1.34752e-08	1.26137e-08	3.2844e-08	4.3552e-08	2.7758e-08
0.22	1.52768e-08	1.42106e-08	3.6828e-08	4.8524e-08	3.0478e-08
0.24	1.72608e-08	1.53875e-08	4.1054e-08	5.3044e-08	3.453e-08
0.26	1.86544e-08	1.77913e-08	4.6728e-08	5.9746e-08	3.8806e-08
0.28	2.0624e-08	1.89187e-08	4.9942e-08	6.3416e-08	4.238e-08
0.3	2.23632e-08	2.04925e-08	5.6748e-08	7.1438e-08	4.649e-08
0.32	2.40336e-08	2.21688e-08	6.191e-08	7.7696e-08	5.0314e-08
0.34	2.36448e-08	2.41438e-08	6.6658e-08	8.2578e-08	5.5528e-08
0.36	2.5784e-08	2.56581e-08	7.4236e-08	9.1114e-08	6.0748e-08
0.38	2.6984e-08	2.86919e-08	8.0484e-08	9.7636e-08	6.578e-08
0.4	2.84256e-08	3.06238e-08	8.6752e-08	1.03486e-07	7.2356e-08
0.42	3.06384e-08	3.18938e-08	9.3588e-08	1.09908e-07	7.8066e-08
0.44	3.36576e-08	3.548e-08	9.9698e-08	1.18496e-07	8.4162e-08
0.46	3.57344e-08	3.749e-08	1.08926e-07	1.27524e-07	9.0278e-08
0.48	3.65936e-08	3.91144e-08	1.16476e-07	1.35854e-07	9.7648e-08
0.5	3.8152e-08	4.23962e-08	1.23924e-07	1.45058e-07	1.05274e-07
0.52	4.2944e-08	4.47625e-08	1.33004e-07	1.5237e-07	1.12312e-07
0.54	4.93952e-08	4.52338e-08	1.36938e-07	1.649e-07	1.21944e-07
0.56	4.64704e-08	4.87056e-08	1.47826e-07	1.71338e-07	1.35904e-07
0.58	4.808e-08	5.20456e-08	1.5561e-07	1.81674e-07	1.48978e-07
0.6	5.56144e-08	5.47644e-08	1.6637e-07	1.96414e-07	1.53738e-07
0.62	6.632e-08	6.02356e-08	1.74472e-07	2.02232e-07	1.6831e-07
0.64	5.5488e-08	6.11094e-08	1.8962e-07	2.08262e-07	2.0654e-07
0.66	6.78096e-08	6.47106e-08	1.98146e-07	2.21386e-07	1.9382e-07
0.68	6.67888e-08	6.58494e-08	2.10026e-07	2.302e-07	2.196e-07
0.7	7.0656e-08	6.95969e-08	2.2646e-07	2.4496e-07	2.4882e-07
0.72	8.2496e-08	7.5175e-08	2.3912e-07	2.5896e-07	2.7078e-07
0.74	8.13792e-08	7.85125e-08	2.4272e-07	2.6884e-07	2.66479e-07
0.76	8.55232e-08	8.5525e-08	2.5144e-07	2.7456e-07	3.04852e-07
0.78	8.53776e-08	9.1375e-08	2.6792e-07	2.9232e-07	3.04852e-07
0.8	9.4384e-08	8.79625e-08	2.8876e-07	3.0072e-07	3.24381e-07
0.82	1.52128e-07	9.985e-08	2.9944e-07	3.1348e-07	3.45161e-07
0.84	1.646e-07	1.02488e-07	3.0088e-07	3.2588e-07	3.69178e-07
0.86	1.73816e-07	1.09125e-07	3.1396e-07	3.3392e-07	3.94865e-07
0.88	1.84456e-07	1.10575e-07	3.31946e-07	3.4724e-07	3.94865e-07
0.9	1.7408e-07	1.177e-07	3.55043e-07	3.51816e-07	4.2234e-07
0.92	2.00576e-07	1.18903e-07	3.55043e-07	3.7074e-07	4.51727e-07
0.94	2.60144e-07	1.1952e-07	3.79747e-07	3.79473e-07	4.51727e-07
0.96	2.38752e-07	1.27836e-07	4.0617e-07	4.02219e-07	4.83158e-07
0.98	2.61304e-07	1.34625e-07	4.0617e-07	4.14097e-07	4.83158e-07
1	3.11864e-07	1.4251e-07	4.6466e-07	4.14097e-07	5.16777e-07
1.02	7.3811e-06	1.43249e-07	3.49574e-07	4.11694e-07	5.22594e-07
1.04	8.8586e-06	1.47767e-07	7.2135e-06	4.17324e-07	5.22594e-07
1.06	0.000300002	1.62191e-07	0.0007	4.42624e-07	5.3456e-07
1.08	0.000300002	1.58048e-07	0.00069998	4.42624e-07	5.4857e-07
1.1	0.000300002	1.69922e-07	0.0007	4.78038e-07	5.62948e-07
1.12	0.000300002	0.0005	0.0007	4.9567e-07	5.8712e-07
1.14	0.000300002	0.0005	0.0007	2.11881e-06	6.02508e-07
1.16	0.000300002	0.0005	0.00070004	4.37218e-05	6.18299e-07
1.18	0.000300002	0.0005	0.0007	0.000902204	6.18299e-07
1.2	0.000300002	0.0005	0.0007	0.0009	6.49032e-07
1.22	0.000300002	0.0005	0.00069998	0.00090002	5e-06
1.24	0.000300002	0.0005	0.0007	0.00090002	5e-06
1.26	0.000300002	0.0005	0.0007	0.00090002	5e-06
1.28	0.000300002	0.0005	0.0007	0.00090002	5e-06
1.3	0.000300002	0.0005	0.00069998	0.0009	5e-06
1.32	0.000300002	0.0005	0.0007	0.00089998	5e-06
1.34	0.000300002	0.0005	0.00070002	0.00089998	5e-06
1.36	0.000300002	0.0005	0.00069998	0.0009	5e-06
1.38	0.000300002	0.0005	0.00070002	0.00089998	5e-06
1.4	0.000300002	0.0005	0.0007	0.00089998	5e-06
1.42	0.000300002	0.0005	0.0007	0.0009	5e-06
1.44	0.000300002	0.00050006	0.0007	0.0009	5e-06
1.46	0.000300002	0.00050004	0.0007	0.0009	5e-06
1.48	0.000300002	0.00050006	0.0007	0.00089998	5e-06
1.5	0.000300002	0.00050004	0.00070002	0.0009	5e-06
1.52	0.000300002	0.00050004	0.0007	0.0009	5e-06
1.54	0.000300002	0.0005	0.0007	0.00090002	5e-06
1.56	0.000300002	0.00050004	0.0007	0.00090002	5e-06
1.58	0.000300002	0.00050004	0.0007	0.0009	5e-06
1.6	0.000300002	0.00050006	0.0007	0.0009	5e-06
1.62	0.000300002	0.00050004	0.0007	0.0009	5e-06
1.64	0.000300002	0.00050006	0.0007	0.00090002	5e-06
1.66	0.000300002	0.00050004	0.0007	0.0009	5e-06
1.68	0.000300002	0.00050004	0.00070002	0.0009	5e-06
1.7	0.000300002	0.00050006	0.0007	0.00090002	5e-06
1.72	0.000300002	0.00050004	0.0007	0.0009	5e-06
1.74	0.000300002	0.00050004	0.0007	0.0009	5e-06
1.76	0.000300002	0.00050004	0.0007	0.0009	5e-06
1.78	0.000300002	0.00050004	0.0007	0.0009	5e-06
1.8	0.000300002	0.00050004	0.0007	0.0009	5e-06
1.82	0.000300002	0.00050004	0.00070002	0.00090002	5e-06
1.84	0.000300002	0.00050004	0.0007	0.00090002	5e-06
1.86	0.000300002	0.00050004	0.0007	0.0009	5e-06
1.88	0.000300002	0.00050004	0.0007	0.0009	5e-06
1.9	0.000300002	0.00050004	0.0007	0.0009	5e-06
1.92	0.000300002	0.00050004	0.00069998	0.00089998	5e-06
1.94	0.000300002	0.00050006	0.0007	0.0009	5e-06
1.96	0.000300002	0.0005	0.0007	0.0009	5e-06
1.98	0.000300002	0.00050004	0.0007	0.0009	5e-06
2	0.000300002	0.00050004	0.0007	0.0009	5e-06
2	0.000300002	0.00050004	0.00069998	0.0009	5e-06
1.98	0.000300002	0.00050004	0.0007	0.00090002	5e-06
1.96	0.000300002	0.00050006	0.0007	0.0009	5e-06
1.94	0.000300002	0.00050004	0.00069998	0.0009	5e-06
1.92	0.000300002	0.00050004	0.00070002	0.0009	5e-06
1.9	0.000300002	0.00050004	0.0007	0.00090002	5e-06
1.88	0.000300002	0.00050004	0.0007	0.0009	5e-06
1.86	0.000300002	0.00050004	0.0007	0.0009	5e-06
1.84	0.000300002	0.00050004	0.00069998	0.0009	5e-06
1.82	0.000300002	0.00050004	0.0007	0.0009	5e-06
1.8	0.000300002	0.00050006	0.0007	0.0009	5e-06
1.78	0.000300002	0.00050004	0.0007	0.0009	5e-06
1.76	0.000300002	0.00050006	0.0007	0.0009	5e-06
1.74	0.000300002	0.00050004	0.0007	0.0009	5e-06
1.72	0.000300002	0.00050004	0.0007	0.0009	5e-06
1.7	0.000300002	0.00050004	0.0007	0.0009	5e-06
1.68	0.000300002	0.00050004	0.0007	0.0009	5e-06
1.66	0.000300002	0.00050006	0.00070002	0.0009	5e-06
1.64	0.000300002	0.00050006	0.0007	0.0009	5e-06
1.62	0.000300002	0.00050004	0.0007	0.0009	5e-06
1.6	0.000300002	0.00050004	0.00070002	0.0009	5e-06
1.58	0.000300002	0.00050004	0.00070002	0.00089998	5e-06
1.56	0.000300002	0.00050002	0.00069998	0.0009	5e-06
1.54	0.000300002	0.00050004	0.0007	0.0009	5e-06
1.52	0.000300002	0.00050004	0.0007	0.0009	5e-06
1.5	0.000300002	0.00050004	0.0007	0.0009	5e-06
1.48	0.000300002	0.00050004	0.00070002	0.0009	5e-06
1.46	0.000300002	0.00050004	0.0007	0.0009	5e-06
1.44	0.000300002	0.00050004	0.00069998	0.00090002	5e-06
1.42	0.000300002	0.00050004	0.00070002	0.0009	5e-06
1.4	0.000300002	0.00050004	0.0007	0.0009	5e-06
1.38	0.000300002	0.00050004	0.0007	0.0009	5e-06
1.36	0.000300002	0.00050004	0.0007	0.00089998	5e-06
1.34	0.000300002	0.00050004	0.0007	0.00089998	5e-06
1.32	0.000300002	0.00050004	0.0007	0.00090002	5e-06
1.3	0.000300002	0.00050004	0.0007	0.00090002	5e-06
1.28	0.000300002	0.00050004	0.0007	0.0009	5e-06
1.26	0.000300002	0.00050004	0.00070002	0.0009	5e-06
1.24	0.000300002	0.00050004	0.00070002	0.0009	5e-06
1.22	0.000300002	0.00050004	0.0007	0.00090002	5e-06
1.2	0.000300002	0.00050004	0.0007	0.0009	5e-06
1.18	0.000300002	0.00050004	0.00070002	0.0009	5e-06
1.16	0.000300002	0.00050004	0.00069998	0.0009	5e-06
1.14	0.000300002	0.00050004	0.0007	0.00090002	5e-06
1.12	0.000300002	0.00050002	0.0007	0.0009	5e-06
1.1	0.000300002	0.00050004	0.0007	0.0009	5e-06
1.08	0.000300002	0.00050004	0.00070002	0.0009	5e-06
1.06	0.000300002	0.00050004	0.0007	0.00090002	5e-06
1.04	0.000300002	0.00050004	0.0007	0.00089998	5e-06
1.02	0.000300002	0.00050004	0.0007	0.0009	5e-06
1	0.000300002	0.00050004	0.0007	0.0009	5e-06
0.98	0.000300002	0.00050004	0.0007	0.00090002	5e-06
0.96	0.000300002	0.0004933	0.0007	0.0009	5e-06
0.94	0.000300002	0.00048184	0.0007	0.0008976	5e-06
0.92	0.000300002	0.00047032	0.0007	0.00087752	5e-06
0.9	0.000300002	0.00045832	0.0007	0.0008582	5e-06
0.88	0.000300002	0.0004468	0.0007	0.0008382	5e-06
0.86	0.000300002	0.00043312	0.00070002	0.00081894	5e-06
0.84	0.000300002	0.00042276	0.0007	0.00079908	5e-06
0.82	0.000300002	0.0004113	0.00070002	0.00077864	5e-06
0.8	0.000300002	0.0003987	0.00068832	0.00075888	5e-06
0.78	0.000300002	0.00038684	0.00067228	0.00073894	5e-06
0.76	0.000299	0.0003764	0.00065578	0.00071974	5e-06
0.74	0.000297	0.00036382	0.00063962	0.00070012	5e-06
0.72	0.000293537	0.00035122	0.00062218	0.00067974	5e-06
0.7	0.000288829	0.00033996	0.00060602	0.00065928	5e-06
0.68	0.000276759	0.00032826	0.00058876	0.0006401	5e-06
0.66	0.000265193	0.0003149	0.00057266	0.00062016	5e-06
0.64	0.000254604	0.00030476	0.00055506	0.00060038	5e-06
0.62	0.000231962	0.00029388	0.00053876	0.00058058	5e-06
0.6	0.000216731	0.00028122	0.00052216	0.00056126	5e-06
0.58	0.000202895	0.00026936	0.00050456	0.0005413	5e-06
0.56	0.000194416	0.00025876	0.00048752	0.00052146	5e-06
0.54	0.000186291	0.0002479	0.00047098	0.00050194	5e-06
0.52	0.000174397	0.0002358	0.0004542	0.00048264	5e-06
0.5	0.000170053	0.00022478	0.00043668	0.00046338	5e-06
0.48	0.000162947	0.00021334	0.00041926	0.00044358	5e-06
0.46	0.000152248	0.00020416	0.00040218	0.00042424	5e-06
0.44	0.000149903	0.00019258	0.00038478	0.00040474	5e-06
0.42	0.00014006	0.00018372	0.00036742	0.00038528	5e-06
0.4	0.00013317	0.0001729	0.00034982	0.00036656	5e-06
0.38	0.000126618	0.00016242	0.00033292	0.0003475	5e-06
0.36	0.000118304	0.00015332	0.00031522	0.00032868	5e-06
0.34	0.000112484	0.00014356	0.00029834	0.00030966	5e-06
0.32	0.000107019	0.00013414	0.00028074	0.0002906	5e-06
0.3	0.000100002	0.0001239	0.00026342	0.00027198	5e-06
0.28	9.3548e-05	0.00011418	0.00024602	0.00025322	5e-06
0.26	8.17725e-05	0.00010538	0.00022858	0.00023436	5e-06
0.24	7.37333e-05	9.69e-05	0.00021094	0.00021586	5e-06
0.22	6.7176e-05	8.74e-05	0.00019326	0.00019766	5e-06
0.2	6.47864e-05	7.91e-05	0.00017588	0.00017934	5e-06
0.18	5.81156e-05	7.03e-05	0.00015826	0.00016112	5e-06
0.16	5.13287e-05	6.19e-05	0.00014076	0.0001429	4.70818e-06
0.14	4.19488e-05	5.38e-05	0.00012326	0.0001248	4.42473e-06
0.12	3.34074e-05	4.61e-05	0.00010556	0.00010686	4.05214e-06
0.1	2.42392e-05	3.79e-05	8.7984e-05	8.8906e-05	3.5238e-06
0.08	1.94039e-05	3.02e-05	7.0416e-05	7.1012e-05	2.05732e-06
0.06	1.53732e-05	2.27e-05	5.268e-05	5.3168e-05	6.1466e-07
0.04	1.09824e-05	1.51e-05	3.5192e-05	3.5408e-05	1.0126e-07
0.02	4.21664e-06	7.5e-06	8.75822e-08	6.58e-08	1.02844e-08
0	2.05226e-08	4.66e-08	1.35088e-09	2.60266e-10	1.9311e-10
0	2.02487e-10	5.02594e-12	1.10831e-09	2.46503e-10	2.4081e-10
-0.02	2.79256e-10	8.0069e-11	7.94842e-08	1.11254e-07	1.7946e-07
-0.04	9.06231e-10	1.38569e-09	3.517e-05	3.5182e-05	3.4608e-07
-0.06	1.56025e-09	6.92697e-08	5.2674e-05	5.2682e-05	5.6436e-07
-0.08	2.08467e-09	1.1988e-06	7.026e-05	7.0264e-05	7.7992e-07
-0.1	2.76024e-09	1.58523e-05	8.785e-05	8.7882e-05	1.052e-06
-0.12	3.29331e-09	2.52546e-05	0.000105342	0.000105432	1.315e-06
-0.14	3.96506e-09	3.9206e-05	0.00012304	0.00012326	1.6613e-06
-0.16	4.66699e-09	5.54516e-05	0.00014054	0.0001411	1.9919e-06
-0.18	4.97238e-09	7.23e-05	0.0001582	0.0001589	2.4219e-06
-0.2	5.61894e-09	8.1734e-05	0.00017584	0.00017678	2.7546e-06
-0.22	6.0685e-09	9.1102e-05	0.00019356	0.00019468	3.2518e-06
-0.24	6.76507e-09	0.00010141	0.00021134	0.0002129	3.7947e-06
-0.26	7.07841e-09	0.000112124	0.0002293	0.00023128	4.357e-06
-0.28	7.81977e-09	0.00012392	0.00024676	0.00024946	4.9107e-06
-0.3	8.67798e-09	0.00013464	0.00026482	0.00026788	5.8327e-06
-0.32	9.41482e-09	0.00014546	0.00028288	0.0002863	6.8436e-06
-0.34	9.94048e-09	0.00015656	0.00030058	0.00030544	7.4588e-06
-0.36	1.07358e-08	0.00016788	0.00031838	0.00032384	7.6798e-06
-0.38	1.16474e-08	0.00017956	0.00033646	0.00034314	8.3145e-06
-0.4	1.24659e-08	0.00019046	0.00035464	0.00036222	8.4521e-06
-0.42	1.34632e-08	0.00020268	0.0003732	0.00038122	9.2911e-06
-0.44	1.44093e-08	0.00021448	0.0003911	0.00040146	1.1344e-05
-0.46	1.50086e-08	0.000238012	0.00040938	0.00042098	1.04453e-05
-0.48	1.6283e-08	0.00026057	0.00042778	0.00044022	9.32746e-06
-0.5	1.75063e-08	0.000268961	0.00044602	0.00046026	8.21689e-06
-0.52	1.90789e-08	0.000282695	0.00046356	0.00047988	7.96055e-06
-0.54	1.99626e-08	0.000293122	0.00048248	0.00050094	9.36979e-06
-0.56	2.06054e-08	0.000298479	0.0005008	0.00052078	7.81768e-06
-0.58	2.20534e-08	0.000310892	0.00051924	0.00054084	7.37083e-06
-0.6	2.26607e-08	0.00031372	0.00053764	0.0005614	5.61744e-06
-0.62	2.31795e-08	0.000341902	0.0005567	0.00058214	6.85576e-06
-0.64	2.40345e-08	0.000341902	0.00057424	0.0006027	5.85107e-06
-0.66	2.54915e-08	0.000370933	0.00059266	0.0006228	6.61188e-06
-0.68	2.7037e-08	0.000367589	0.00061144	0.00064284	7.92459e-06
-0.7	2.81614e-08	0.000388113	0.00062956	0.00066406	8.10603e-06
-0.72	2.82892e-08	0.000382877	0.00064842	0.00068482	7.85316e-06
-0.74	3.11109e-08	0.00038636	0.000667	0.00070556	8.63647e-06
-0.76	3.05526e-08	0.000432662	0.000668066	0.00072728	8.79431e-06
-0.78	3.2997e-08	0.000424897	0.000669364	0.00074848	1.01654e-05
-0.8	3.25519e-08	0.000424897	0.000705367	0.00076948	1.03981e-05
-0.82	3.54761e-08	0.000454756	0.000687797	0.00079054	8.51996e-06
-0.84	3.76268e-08	0.000460975	6.01859e-05	0.00081426	1.123e-05
-0.86	3.83144e-08	0.000471529	6.20837e-05	0.00083716	1.16443e-05
-0.88	3.83144e-08	0.000502385	6.27295e-05	0.00085918	1.04927e-05
-0.9	3.84883e-08	0.000562593	6.57199e-05	0.00088316	1.16971e-05
-0.92	4.32964e-08	0.000436598	6.921e-05	0.00090514	1.21836e-05
-0.94	4.48934e-08	0.000164158	9.2952e-05	0.00092928	1.24062e-05
-0.96	4.57138e-08	3.42266e-05	2.99312e-05	0.0009475	1.37056e-05
-0.98	4.82662e-08	6.1101e-06	8.25226e-05	0.00095786	1.72655e-05
-1	4.78311e-08	4.92298e-07	8.60103e-05	0.00098392	1.52788e-05
-1.02	5.1658e-08	5.27308e-07	6.20837e-05	0.00099998	1.7278e-05
-1.04	5.42959e-08	4.60337e-07	8.42484e-05	0.00103	1.7662e-05
-1.06	5.47898e-08	4.53246e-07	9.34342e-05	0.00103	1.3884e-05
-1.08	5.60442e-08	4.63923e-07	0.000118543	0.000903957	1.7014e-05
-1.1	6.1356e-08	4.78552e-07	9.2952e-06	0.000559759	1.6008e-05
-1.12	6.50757e-08	4.86039e-07	9.68804e-06	0.000175416	2.146e-06
-1.14	6.24773e-08	5.01365e-07	1.05242e-05	4.15708e-05	2.761e-06
-1.16	6.99647e-08	5.27308e-07	3.31946e-06	4.38067e-05	2.4798e-06
-1.18	7.18914e-08	5.25266e-07	1.07443e-06	4.49258e-05	3.1892e-06
-1.2	7.25454e-08	5.61088e-07	2.95083e-07	4.72505e-05	3.5637e-06
-1.22	7.55625e-08	5.87835e-07	2.92801e-07	5.01799e-05	6.6712e-06
-1.24	8.01434e-08	6.04022e-07	3.0915e-07	4.92156e-05	7.3797e-06
-1.26	8.42359e-08	6.35277e-07	3.17663e-07	5.14618e-05	5.7157e-06
-1.28	8.89391e-08	6.40227e-07	3.15207e-07	5.1948e-05	3.19655e-06
-1.3	9.39049e-08	6.45215e-07	3.30233e-07	4.60735e-05	2.59893e-06
-1.32	9.39049e-08	6.78602e-07	3.54126e-07	4.42624e-07	1.49979e-06
-1.34	9.60549e-08	6.86548e-07	3.61064e-07	3.95255e-07	1.04744e-06
-1.36	1.06597e-07	6.91898e-07	3.48671e-07	4.28816e-07	7.15156e-07
-1.38	1.04211e-07	7.30529e-07	3.68139e-07	4.28816e-07	2.71052e-07
-1.4	1.10529e-07	7.68329e-07	3.59666e-07	4.38634e-07	2.94828e-07
-1.42	1.17229e-07	7.8643e-07	3.88693e-07	4.54813e-07	3.04519e-07
-1.44	1.1204e-07	8.01838e-07	3.9785e-07	4.54813e-07	3.10485e-07
-1.46	1.21004e-07	8.36809e-07	3.85688e-07	4.73729e-07	3.04519e-07
-1.48	1.21004e-07	8.63196e-07	3.94774e-07	4.75878e-07	3.07488e-07
-1.5	1.23216e-07	9.04345e-07	4.10395e-07	4.93431e-07	2.99634e-07
-1.52	1.30686e-07	8.93877e-07	4.13593e-07	5.18627e-07	3.09483e-07
-1.54	1.30686e-07	9.69775e-07	4.38383e-07	5.2572e-07	3.15547e-07
-1.56	1.34894e-07	9.43786e-07	4.50455e-07	5.16285e-07	3.20691e-07
-1.58	1.43072e-07	9.5855e-07	4.57502e-07	5.35327e-07	3.39912e-07
-1.6	1.37359e-07	1.02392e-06	4.59281e-07	5.47584e-07	3.39912e-07
-1.62	1.48349e-07	1.08109e-06	4.70101e-07	5.50069e-07	3.37721e-07
-1.64	1.50377e-07	1.08109e-06	4.77455e-07	5.86064e-07	3.43226e-07
-1.66	1.50377e-07	1.13703e-06	5.10017e-07	5.72946e-07	3.63799e-07
-1.68	1.53126e-07	1.13263e-06	5.17995e-07	5.99483e-07	3.69729e-07
-1.7	1.55924e-07	1.17288e-06	5.17995e-07	5.86064e-07	3.69729e-07
-1.72	1.75403e-07	1.25774e-06	5.42689e-07	6.35826e-07	3.75756e-07
-1.74	1.77802e-07	1.23837e-06	5.2001e-07	6.86698e-07	3.99569e-07
-1.76	1.70702e-07	1.3177e-06	5.28145e-07	6.563e-07	3.83119e-07
-1.78	1.81051e-07	1.36454e-06	5.46917e-07	6.83596e-07	3.89364e-07
-1.8	1.92027e-07	1.36454e-06	5.61978e-07	6.83596e-07	3.95711e-07
-1.82	1.95536e-07	1.44073e-06	5.7077e-07	7.12026e-07	4.12702e-07
-1.84	2.14069e-07	1.48616e-06	5.86487e-07	7.18503e-07	4.02162e-07
-1.86	2.19964e-07	1.56306e-06	5.88768e-07	7.97358e-07	4.08718e-07
-1.88	2.30152e-07	1.64393e-06	6.02638e-07	8.15614e-07	4.16726e-07
-1.9	2.45212e-07	1.63757e-06	6.36285e-07	8.34288e-07	4.23519e-07
-1.92	2.45212e-07	1.729e-06	6.56349e-07	8.49535e-07	4.23519e-07
-1.94	2.49694e-07	1.81846e-06	6.41243e-07	8.57263e-07	4.30423e-07
-1.96	2.64831e-07	1.81142e-06	6.48752e-07	8.68986e-07	4.48904e-07
-1.98	2.53108e-07	1.91256e-06	6.58901e-07	8.72929e-07	4.48904e-07
-2	2.73359e-07	1.85409e-06	6.92996e-07	8.72929e-07	4.4457e-07
-2	2.43094e-07	1.91256e-06	6.92996e-07	9.1336e-07	4.37439e-07
-1.98	2.43094e-07	1.98054e-06	6.71811e-07	8.68986e-07	4.30423e-07
-1.96	2.25377e-07	1.90515e-06	6.43736e-07	8.00976e-07	4.23519e-07
-1.94	2.08951e-07	1.87581e-06	6.43736e-07	8.08262e-07	4.23519e-07
-1.92	1.93722e-07	1.81846e-06	6.26484e-07	8.38074e-07	4.23519e-07
-1.9	1.93722e-07	1.84691e-06	6.14445e-07	7.41639e-07	4.16726e-07
-1.88	1.66513e-07	1.7223e-06	6.2892e-07	8.00976e-07	4.08718e-07
-1.86	1.79603e-07	1.64393e-06	6.04981e-07	7.41639e-07	4.08718e-07
-1.84	1.66513e-07	1.64393e-06	5.86487e-07	7.51781e-07	4.02162e-07
-1.82	1.66513e-07	1.6061e-06	5.59801e-07	7.05608e-07	3.95711e-07
-1.8	1.54377e-07	1.53302e-06	5.72989e-07	6.89814e-07	3.95711e-07
-1.78	1.43126e-07	1.53302e-06	5.55473e-07	6.68294e-07	3.89364e-07
-1.76	1.32695e-07	1.42959e-06	5.40587e-07	6.563e-07	3.83119e-07
-1.74	1.32695e-07	1.36984e-06	5.2001e-07	6.24415e-07	3.83119e-07
-1.72	1.23024e-07	1.32283e-06	5.36407e-07	6.02203e-07	3.75756e-07
-1.7	1.14057e-07	1.29741e-06	4.98278e-07	5.91395e-07	3.69729e-07
-1.68	1.05745e-07	1.23357e-06	5.13991e-07	5.91395e-07	3.54508e-07
-1.66	9.80376e-08	1.17745e-06	4.92511e-07	5.72946e-07	3.48821e-07
-1.64	9.80376e-08	1.14589e-06	4.79312e-07	5.50069e-07	3.43226e-07
-1.62	9.08924e-08	1.12824e-06	4.6286e-07	5.52565e-07	3.37721e-07
-1.6	9.80376e-08	1.08529e-06	4.45241e-07	5.42648e-07	3.31231e-07
-1.58	9.08924e-08	1.03994e-06	4.50455e-07	5.28105e-07	3.25918e-07
-1.56	8.77392e-08	1.016e-06	4.21697e-07	5.04728e-07	3.20691e-07
-1.54	8.16081e-08	9.77331e-07	4.29959e-07	5.02448e-07	3.07488e-07
-1.52	8.16081e-08	9.07861e-07	4.23336e-07	5.04728e-07	3.02556e-07
-1.5	7.55625e-08	9.04345e-07	3.99397e-07	4.86774e-07	2.97703e-07
-1.48	7.42063e-08	8.83531e-07	3.93245e-07	4.93431e-07	3.04519e-07
-1.46	7.32052e-08	8.53204e-07	3.91722e-07	4.56877e-07	2.99634e-07
-1.44	6.90209e-08	7.95639e-07	3.81224e-07	4.50713e-07	2.94828e-07
-1.42	6.77821e-08	8.04956e-07	3.7245e-07	4.56877e-07	2.90099e-07
-1.4	6.27608e-08	7.74316e-07	3.55503e-07	4.48677e-07	2.90099e-07
-1.38	6.16344e-08	7.50646e-07	3.62468e-07	4.38634e-07	2.78156e-07
-1.36	5.73274e-08	7.22073e-07	3.36703e-07	4.28816e-07	2.73694e-07
-1.34	5.97116e-08	6.97289e-07	3.341e-07	4.2112e-07	2.79961e-07
-1.32	5.52881e-08	6.78602e-07	3.22632e-07	4.26879e-07	2.64129e-07
-1.3	6.2195e-08	6.52771e-07	3.25146e-07	3.95255e-07	2.68435e-07
-1.28	9.73685e-08	6.45215e-07	3.04388e-07	4.09834e-07	2.53255e-07
-1.26	2.43094e-07	6.25492e-07	3.03209e-07	4.00661e-07	2.49193e-07
-1.24	2.43094e-07	6.30365e-07	2.83851e-07	3.77759e-07	2.45196e-07
-1.22	9.49178e-07	5.8329e-07	2.79479e-07	3.84663e-07	2.41263e-07
-1.2	2.88545e-06	5.8329e-07	2.9394e-07	3.70979e-07	2.36627e-07
-1.18	1.10714e-05	5.72081e-07	2.76244e-07	3.54558e-07	2.36627e-07
-1.16	4.74487e-05	5.41829e-07	2.81656e-07	3.61037e-07	2.26885e-07
-1.14	2.31883e-05	5.46051e-07	2.69886e-07	3.45056e-07	2.23246e-07
-1.12	0.000144241	4.99423e-07	2.60622e-07	3.35808e-07	2.19665e-07
-1.1	0.000152887	5.09209e-07	2.61636e-07	3.31278e-07	2.10621e-07
-1.08	0.000126903	4.87929e-07	2.53638e-07	3.12342e-07	2.07243e-07
-1.06	0.000132181	5.09209e-07	2.45884e-07	3.02598e-07	1.95523e-07
-1.04	0.000129138	4.56778e-07	2.34696e-07	3.08128e-07	1.95523e-07
-1.02	0.000136084	4.80413e-07	2.28406e-07	2.90516e-07	1.91766e-07
-1	0.000567372	4.57601e-07	2.24017e-07	2.79819e-07	1.76951e-07
-0.98	0.000621146	4.34526e-07	2.10394e-07	2.68646e-07	1.76951e-07
-0.96	0.000615547	4.25624e-07	2.17029e-07	2.63996e-07	1.66837e-07
-0.94	0.00061834	3.51463e-07	1.96707e-07	2.51984e-07	1.66837e-07
-0.92	0.000577741	3.62546e-07	1.88731e-07	2.256e-07	1.57301e-07
-0.9	0.000564809	3.23538e-07	1.82018e-07	2.17856e-07	1.48309e-07
-0.88	0.000537369	3.08817e-07	1.74637e-07	2.12842e-07	1.48309e-07
-0.86	0.000552167	2.97831e-07	1.68424e-07	2.01978e-07	1.39832e-07
-0.84	0.000522968	2.84279e-07	1.61594e-07	1.81886e-07	1.39832e-07
-0.82	0.000495312	2.55008e-07	1.6583e-07	1.71601e-07	1.31839e-07
-0.8	0.000493075	2.43405e-07	1.49527e-07	1.75643e-07	1.24303e-07
-0.78	0.000456548	2.3113e-07	1.44208e-07	1.60022e-07	1.24303e-07
-0.76	0.0004607	2.21758e-07	1.44956e-07	1.53633e-07	1.10499e-07
-0.74	0.000436338	2.08408e-07	1.3836e-07	1.44945e-07	1.10499e-07
-0.72	0.000415139	1.98925e-07	1.25405e-07	1.3997e-07	1.04183e-07
-0.7	0.000409539	1.90858e-07	1.19081e-07	1.31288e-07	9.8228e-08
-0.68	0.000384385	1.79368e-07	1.13662e-07	1.27522e-07	9.8228e-08
-0.66	0.000377487	1.71206e-07	1.08491e-07	1.2172e-07	9.26136e-08
-0.64	0.000335566	1.59243e-07	1.02488e-07	1.1686e-07	8.732e-08
-0.62	0.000352702	1.52786e-07	9.88424e-08	1.10251e-07	8.23288e-08
-0.6	0.000313533	1.44332e-07	9.2892e-08	1.02813e-07	8.23288e-08
-0.58	0.000305131	1.34943e-07	8.86648e-08	9.87072e-08	7.76226e-08
-0.56	0.000303752	1.26164e-07	8.28968e-08	9.36696e-08	7.31858e-08
-0.54	0.000282526	1.19184e-07	7.99483e-08	8.8888e-08	6.90025e-08
-0.52	0.000266377	1.1143e-07	7.55249e-08	8.33752e-08	6.50583e-08
-0.5	0.000262784	1.03109e-07	7.13462e-08	7.77496e-08	6.13396e-08
-0.48	0.000250017	9.64016e-08	6.70509e-08	7.42119e-08	5.78334e-08
-0.46	0.000228372	8.96648e-08	6.23654e-08	6.88031e-08	5.45278e-08
-0.44	0.000224274	8.08496e-08	6.17234e-08	6.64415e-08	5.1411e-08
-0.42	0.000205787	7.51999e-08	5.74102e-08	6.15991e-08	4.84723e-08
-0.4	0.000187123	6.9584e-08	5.36754e-08	5.91395e-08	4.57017e-08
-0.38	0.000182934	6.37246e-08	4.99246e-08	5.32565e-08	4.30894e-08
-0.36	0.000168617	5.83586e-08	4.94106e-08	4.82386e-08	4.06264e-08
-0.34	0.000146537	5.40004e-08	4.52499e-08	4.52466e-08	3.83042e-08
-0.32	0.00014261	4.94533e-08	4.01729e-08	4.36935e-08	3.61148e-08
-0.3	0.000129089	4.36779e-08	3.75594e-08	4.0509e-08	3.21042e-08
-0.28	0.000117914	4.14754e-08	3.67901e-08	3.82183e-08	3.02691e-08
-0.26	0.000105773	3.72048e-08	3.1828e-08	3.38206e-08	2.69077e-08
-0.24	9.40264e-05	3.4965e-08	2.88478e-08	3.15387e-08	2.53696e-08
-0.22	8.17137e-05	3.10418e-08	2.4957e-08	2.87339e-08	2.25523e-08
-0.2	6.97388e-05	2.74167e-08	2.20424e-08	2.51333e-08	2.00478e-08
-0.18	6.14354e-05	2.45937e-08	1.93678e-08	2.35743e-08	1.78214e-08
-0.16	5.24322e-05	2.1387e-08	1.67555e-08	1.97969e-08	1.57708e-08
-0.14	3.92424e-05	1.79368e-08	1.40525e-08	1.78275e-08	1.37056e-08
-0.12	2.88435e-05	1.57603e-08	1.24758e-08	1.62421e-08	1.16971e-08
-0.1	2.12002e-05	1.37765e-08	9.93552e-09	1.37993e-08	1.03044e-08
-0.08	1.2482e-05	1.18569e-08	8.41936e-09	1.22114e-08	8.71504e-09
-0.06	3.5293e-06	6.64178e-09	6.4332e-09	1.03748e-08	6.52269e-09
-0.04	1.57301e-07	8.92024e-10	4.27463e-09	5.04076e-09	4.09165e-09
-0.02	1.21442e-08	9.79096e-11	2.10394e-09	1.51071e-09	2.0467e-09
0	6.6264e-10	1.75694e-11	1.84865e-10	1.84731e-10	1.24706e-10

## Sheet: fig1f
voltage	current	current	current
0	1.39933e-10	1.49929e-10	1.05985e-10
0.02	1.23961e-09	1.32816e-09	2.27081e-09
0.04	2.57133e-09	2.755e-09	4.70887e-09
0.06	3.77467e-09	4.04429e-09	6.627e-09
0.08	6.064e-09	6.49714e-09	1.0279e-08
0.1	7.594e-09	8.13643e-09	1.6185e-08
0.12	9.85267e-09	1.05564e-08	1.8937e-08
0.14	1.32327e-08	1.41779e-08	2.4414e-08
0.16	1.69367e-08	1.81464e-08	3.0676e-08
0.18	1.818e-08	1.94786e-08	3.7256e-08
0.2	2.23873e-08	2.39864e-08	4.6951e-08
0.22	2.5096e-08	2.68886e-08	5.252e-08
0.24	3.09333e-08	3.31429e-08	6.0485e-08
0.26	3.50453e-08	3.75486e-08	6.878e-08
0.28	2.90193e-08	4.16384e-08	8.7465e-08
0.3	4.07447e-08	4.3655e-08	1.07645e-07
0.32	4.4376e-08	5.03591e-08	1.21325e-07
0.34	4.9278e-08	5.5886e-08	1.3842e-07
0.36	5.28433e-08	6.00846e-08	1.5293e-07
0.38	5.73303e-08	6.91383e-08	1.5135e-07
0.4	5.1228e-08	7.36625e-08	1.72975e-07
0.42	6.3171e-08	8.06441e-08	1.9059e-07
0.44	7.34937e-08	8.8688e-08	2.1211e-07
0.46	6.98777e-08	9.49203e-08	2.28585e-07
0.48	8.19293e-08	9.8868e-08	2.47465e-07
0.5	8.7857e-08	1.05816e-07	2.65335e-07
0.52	9.98607e-08	1.13252e-07	2.97485e-07
0.54	1.06258e-07	1.20663e-07	3.25585e-07
0.56	1.14389e-07	1.29728e-07	3.5204e-07
0.58	1.23142e-07	1.40107e-07	3.8944e-07
0.6	1.3154e-07	1.40743e-07	3.9221e-07
0.62	1.43264e-07	1.53386e-07	4.0684e-07
0.64	1.53629e-07	1.55484e-07	4.6259e-07
0.66	1.706e-07	1.72548e-07	4.9688e-07
0.68	1.80826e-07	1.83009e-07	5.12605e-07
0.7	1.91664e-07	1.93227e-07	5.63075e-07
0.72	2.00801e-07	2.03094e-07	6.035e-07
0.74	2.21259e-07	2.10585e-07	6.265e-07
0.76	2.25821e-07	2.30543e-07	6.861e-07
0.78	2.37967e-07	2.28465e-07	7.385e-07
0.8	2.65797e-07	2.45629e-07	7.954e-07
0.82	2.70479e-07	2.54689e-07	8.401e-07
0.84	2.91742e-07	2.75066e-07	8.703e-07
0.86	3.11034e-07	2.76315e-07	9.549e-07
0.88	3.2022e-07	2.89113e-07	1.0049e-06
0.9	3.49438e-07	3.10833e-07	1.1616e-06
0.92	3.79109e-07	3.1795e-07	1.12541e-06
0.94	3.79109e-07	3.43389e-07	1.22097e-06
0.96	3.90305e-07	3.52845e-07	1.28664e-06
0.98	4.01832e-07	3.62561e-07	1.30171e-06
1	4.46221e-07	3.81075e-07	1.39589e-06
1.02	4.52855e-07	3.86287e-07	1.39048e-06
1.04	4.63224e-07	4.19086e-07	1.50173e-06
1.06	4.48773e-07	4.5467e-07	1.62924e-06
1.08	4.91307e-07	4.7144e-07	1.697e-06
1.1	5.1174e-07	5.42477e-07	3.59356e-06
1.12	5.45227e-07	6.24218e-07	0.000173473
1.14	4.43344e-06	3.97695e-06	0.00117
1.16	0.000284659	4.86306e-05	0.00121
1.18	0.000761329	0.00048725	0.00124
1.2	0.000821179	0.00105	0.00128
1.22	0.000885733	0.00118	0.00132
1.24	0.000955362	0.00122	0.00136
1.26	0.00103	0.00128	0.00141
1.28	0.00111	0.00132	0.00144
1.3	0.0012	0.00137	0.00148
1.32	0.0012	0.00141	0.00152
1.34	0.0012	0.00144	0.00154
1.36	0.0012	0.00147	0.00158
1.38	0.0012	0.0015	0.00162
1.4	0.0012	0.0015	0.00166
1.42	0.0012	0.0015	0.00169
1.44	0.0012	0.0015	0.00172
1.46	0.0012	0.0015	0.00175
1.48	0.0012	0.0015	0.00178
1.5	0.0012	0.0015	0.00182
1.52	0.0012	0.0015	0.00186
1.54	0.0012	0.0015	0.00189
1.56	0.0012	0.0015	0.00193
1.58	0.0012	0.0015	0.00197
1.6	0.0012	0.0015	0.002
1.62	0.0012	0.0015	0.002
1.64	0.0012	0.0015	0.002
1.66	0.0012	0.0015	0.002
1.68	0.0012	0.0015	0.002
1.7	0.0012	0.0015	0.002
1.72	0.0012	0.0015	0.002
1.74	0.0012	0.0015	0.002
1.76	0.0012	0.0015	0.002
1.78	0.0012	0.0015	0.002
1.8	0.0012	0.0015	0.002
1.82	0.0012	0.0015	0.002
1.84	0.0012	0.0015	0.002
1.86	0.0012	0.0015	0.002
1.88	0.0012	0.0015	0.002
1.9	0.0012	0.0015	0.002
1.92	0.0012	0.0015	0.002
1.94	0.0012	0.0015	0.002
1.96	0.0012	0.0015	0.002
1.98	0.0012	0.0015	0.002
2	0.0012	0.0015	0.002
2	0.0012	0.0015	0.002
1.98	0.0012	0.0015	0.002
1.96	0.0012	0.0015	0.002
1.94	0.0012	0.0015	0.002
1.92	0.0012	0.0015	0.002
1.9	0.0012	0.0015	0.002
1.88	0.0012	0.0015	0.002
1.86	0.0012	0.0015	0.002
1.84	0.0012	0.0015	0.002
1.82	0.0012	0.0015	0.002
1.8	0.0012	0.0015	0.002
1.78	0.0012	0.0015	0.002
1.76	0.0012	0.0015	0.002
1.74	0.0012	0.0015	0.002
1.72	0.0012	0.0015	0.002
1.7	0.0012	0.0015	0.002
1.68	0.0012	0.0015	0.002
1.66	0.0012	0.0015	0.002
1.64	0.0012	0.0015	0.002
1.62	0.0012	0.0015	0.002
1.6	0.0012	0.0015	0.00198
1.58	0.0012	0.0015	0.00194
1.56	0.0012	0.0015	0.0019
1.54	0.0012	0.0015	0.00186
1.52	0.0012	0.0015	0.00182
1.5	0.0012	0.0015	0.0018
1.48	0.0012	0.0015	0.00177
1.46	0.0012	0.0015	0.00174
1.44	0.0012	0.0015	0.00171
1.42	0.0012	0.0015	0.00169
1.4	0.0012	0.0015	0.00167
1.38	0.0012	0.0015	0.00165
1.36	0.0012	0.0015	0.00161
1.34	0.0012	0.0015	0.00158
1.32	0.0012	0.0015	0.00154
1.3	0.0012	0.0015	0.0015
1.28	0.0012	0.00147	0.00147
1.26	0.0012	0.00145	0.00145
1.24	0.0012	0.00143	0.00143
1.22	0.0012	0.00141	0.0014
1.2	0.0012	0.00139	0.00128
1.18	0.0012	0.00136	0.00126
1.16	0.0012	0.00134	0.00123
1.14	0.0012	0.00132	0.00121
1.12	0.0012	0.0013	0.00118
1.1	0.0012	0.00127	0.00116
1.08	0.0012	0.00125	0.00114
1.06	0.0012	0.00123	0.00112
1.04	0.0012	0.00121	0.0011
1.02	0.00119	0.00119	0.00108
1	0.00116	0.00116	0.00105
0.98	0.00114	0.00114	0.00104
0.96	0.00112	0.00112	0.00101
0.94	0.00109	0.00109	0.000988852
0.92	0.00107	0.00107	0.000966093
0.9	0.00105	0.00105	0.000943857
0.88	0.00103	0.00103	0.000922134
0.86	0.001	0.001	0.000900911
0.84	0.0009813	0.0009813	0.000880176
0.82	0.00095856	0.00095856	0.000859918
0.8	0.0009356	0.0009356	0.00083525
0.78	0.00091278	0.00091278	0.000816026
0.76	0.00088984	0.00088984	0.000792618
0.74	0.00086688	0.00086688	0.00071562
0.72	0.0008438	0.0008438	0.000656676
0.7	0.000779264	0.000779264	0.000599826
0.68	0.00075838	0.00075838	3.178e-07
0.66	0.000699027	0.000699027	3.25076e-07
0.64	0.000599682	0.000646824	3.0236e-07
0.62	0.000378618	0.000378618	2.71227e-07
0.6	0.000139926	0.000220766	2.5805e-07
0.58	5.35505e-05	1.09294e-05	2.45513e-07
0.56	1.08029e-05	7.21536e-07	2.17263e-07
0.54	7.33772e-07	1.92354e-07	2.0208e-07
0.52	5.16122e-08	1.77299e-07	1.86265e-07
0.5	1.33112e-08	1.71768e-07	1.72466e-07
0.48	1.19406e-08	1.56189e-07	1.58968e-07
0.46	1.09564e-08	1.54781e-07	1.43897e-07
0.44	9.91765e-09	1.40107e-07	1.29666e-07
0.42	8.89647e-09	1.31502e-07	1.30846e-07
0.4	7.87278e-09	1.25681e-07	1.17373e-07
0.38	7.25663e-09	1.15321e-07	1.07212e-07
0.36	6.39262e-09	1.03447e-07	9.92697e-08
0.34	5.91904e-09	9.57837e-08	9.44468e-08
0.32	5.21429e-09	8.78885e-08	8.06059e-08
0.3	4.37363e-09	7.95561e-08	7.56552e-08
0.28	4.33089e-09	7.29985e-08	6.72536e-08
0.26	3.58091e-09	6.51864e-08	6.28378e-08
0.24	3.12611e-09	5.76855e-08	6.00562e-08
0.22	2.72908e-09	5.15121e-08	5.29056e-08
0.2	2.35033e-09	4.59994e-08	4.41418e-08
0.18	2.11789e-09	3.9081e-08	3.71647e-08
0.16	1.8489e-09	3.23133e-08	2.52928e-08
0.14	1.53567e-09	2.7955e-08	2.08183e-08
0.12	1.27549e-09	1.94606e-08	1.51637e-08
0.1	1.07876e-09	1.13545e-08	1.01346e-08
0.08	8.64127e-10	8.30795e-09	8.19199e-09
0.06	6.79773e-10	4.69614e-09	4.46587e-09
0.04	4.79689e-10	1.77414e-09	2.1839e-09
0.02	3.32422e-10	6.9497e-10	9.4081e-10
0	1.71637e-10	2.30245e-10	2.33283e-10
0	1.03368e-10	1.39933e-11	1.05985e-11
-0.02	3.57397e-10	1.30354e-09	2.27081e-09
-0.04	3.9842e-10	2.44433e-09	4.4326e-09
-0.06	5.20419e-10	3.9704e-09	7.0343e-09
-0.08	6.70602e-10	5.47923e-09	1.02894e-08
-0.1	8.33388e-10	7.21747e-09	1.52565e-08
-0.12	1.04511e-09	9.36063e-09	2.01095e-08
-0.14	1.34063e-09	1.25717e-08	2.04769e-08
-0.16	1.49451e-09	1.61161e-08	2.28274e-08
-0.18	1.83224e-09	1.72821e-08	2.94149e-08
-0.2	2.18609e-09	2.13112e-08	3.70552e-08
-0.22	2.41505e-09	2.38498e-08	4.95099e-08
-0.24	2.80423e-09	2.94101e-08	5.697e-08
-0.26	3.01491e-09	3.16606e-08	6.878e-08
-0.28	3.58091e-09	3.55697e-08	7.7861e-08
-0.3	3.81524e-09	4.07447e-08	8.52405e-08
-0.32	4.13918e-09	4.4376e-08	6.9644e-08
-0.34	4.6143e-09	4.9278e-08	6.8281e-08
-0.36	5.12071e-09	5.55777e-08	8.00055e-08
-0.38	5.65703e-09	6.02967e-08	1.00331e-07
-0.4	6.16522e-09	6.59263e-08	1.21344e-07
-0.42	6.78017e-09	7.34937e-08	1.34053e-07
-0.44	7.45646e-09	8.1296e-08	1.48765e-07
-0.46	7.87278e-09	8.55027e-08	1.42825e-07
-0.48	8.77645e-09	9.5317e-08	1.73522e-07
-0.5	1.00079e-08	1.02213e-07	1.97869e-07
-0.52	1.03301e-08	1.10463e-07	2.35016e-07
-0.54	1.13605e-08	1.23621e-07	2.57289e-07
-0.56	1.22694e-08	1.3308e-07	2.94721e-07
-0.58	1.31912e-08	1.43264e-07	3.46894e-07
-0.6	1.37398e-08	1.60953e-07	3.9221e-07
-0.62	1.49065e-08	1.75298e-07	3.83227e-07
-0.64	1.62456e-08	1.78733e-07	4.36997e-07
-0.66	1.6998e-08	1.98477e-07	4.67706e-07
-0.68	1.80285e-08	2.10373e-07	4.82766e-07
-0.7	1.88635e-08	2.34521e-07	5.3092e-07
-0.72	2.122e-08	2.33847e-07	5.6823e-07
-0.74	2.27112e-08	2.70479e-07	5.5803e-07
-0.76	2.37631e-08	2.83373e-07	7.289e-07
-0.78	2.41974e-08	2.83639e-07	8.31175e-07
-0.8	2.57808e-08	3.26167e-07	8.9362e-07
-0.82	2.82243e-08	3.55237e-07	9.02077e-07
-0.84	2.95315e-08	3.7362e-07	9.84385e-07
-0.86	3.07597e-08	3.88403e-07	1.01346e-06
-0.88	3.27725e-08	4.20987e-07	9.95912e-07
-0.9	3.46023e-08	4.35951e-07	1.10593e-06
-0.92	3.53946e-08	4.38496e-07	1.19983e-06
-0.94	3.7202e-08	4.62082e-07	1.22097e-06
-0.96	3.83999e-08	5.13126e-07	1.27917e-06
-0.98	4.01785e-08	5.28281e-07	1.35584e-06
-1	4.12849e-08	5.8588e-07	1.40404e-06
-1.02	4.4588e-08	6.13015e-07	2.10349e-06
-1.04	4.64424e-08	6.27051e-07	9.41419e-05
-1.06	9.07665e-08	6.65066e-07	0.000864938
-1.08	7.79677e-07	2.2758e-05	0.000885314
-1.1	1.51986e-05	0.0006506	0.000971733
-1.12	0.000395852	0.00122	0.000988852
-1.14	0.000700302	0.00125	0.00101
-1.16	0.000828015	0.00127	0.0011
-1.18	0.000862452	0.0013	0.0012
-1.2	0.000886202	0.00134	0.00122
-1.22	0.000987924	0.00136	0.00123
-1.24	0.00103	0.00139	0.00127
-1.26	0.00113	0.00142	0.00123
-1.28	0.0012	0.00144	0.00133
-1.3	0.0012	0.00147	0.00136
-1.32	0.0012	0.00149	0.00138
-1.34	0.0012	0.0015	0.0014
-1.36	0.0012	0.0015	0.00142
-1.38	0.0012	0.0015	0.00144
-1.4	0.0012	0.0015	0.00147
-1.42	0.0012	0.0015	0.00149
-1.44	0.0012	0.0015	0.00151
-1.46	0.0012	0.0015	0.00153
-1.48	0.0012	0.0015	0.00156
-1.5	0.0012	0.0015	0.00158
-1.52	0.0012	0.0015	0.0016
-1.54	0.0012	0.0015	0.00162
-1.56	0.0012	0.0015	0.00165
-1.58	0.0012	0.0015	0.00168
-1.6	0.0012	0.0015	0.00172
-1.62	0.0012	0.0015	0.00176
-1.64	0.0012	0.0015	0.0018
-1.66	0.0012	0.0015	0.00184
-1.68	0.0012	0.0015	0.00188
-1.7	0.0012	0.0015	0.00192
-1.72	0.0012	0.0015	0.00196
-1.74	0.0012	0.0015	0.002
-1.76	0.0012	0.0015	0.002
-1.78	0.0012	0.0015	0.002
-1.8	0.0012	0.0015	0.002
-1.82	0.0012	0.0015	0.002
-1.84	0.0012	0.0015	0.002
-1.86	0.0012	0.0015	0.002
-1.88	0.0012	0.0015	0.002
-1.9	0.0012	0.0015	0.002
-1.92	0.0012	0.0015	0.002
-1.94	0.0012	0.0015	0.002
-1.96	0.0012	0.0015	0.002
-1.98	0.0012	0.0015	0.002
-2	0.0012	0.0015	0.002
-2	0.0012	0.0015	0.002
-1.98	0.0012	0.0015	0.002
-1.96	0.0012	0.0015	0.002
-1.94	0.0012	0.0015	0.002
-1.92	0.0012	0.0015	0.002
-1.9	0.0012	0.0015	0.002
-1.88	0.0012	0.0015	0.002
-1.86	0.0012	0.0015	0.002
-1.84	0.0012	0.0015	0.002
-1.82	0.0012	0.0015	0.002
-1.8	0.0012	0.0015	0.002
-1.78	0.0012	0.0015	0.002
-1.76	0.0012	0.0015	0.002
-1.74	0.0012	0.0015	0.002
-1.72	0.0012	0.0015	0.002
-1.7	0.0012	0.0015	0.002
-1.68	0.0012	0.0015	0.002
-1.66	0.0012	0.0015	0.00197
-1.64	0.0012	0.0015	0.00194
-1.62	0.0012	0.0015	0.00191
-1.6	0.0012	0.0015	0.00187
-1.58	0.0012	0.0015	0.00183
-1.56	0.0012	0.0015	0.0018
-1.54	0.0012	0.0015	0.00177
-1.52	0.0012	0.0015	0.00174
-1.5	0.0012	0.0015	0.00171
-1.48	0.0012	0.0015	0.00166
-1.46	0.0012	0.0015	0.00162
-1.44	0.0012	0.0015	0.00158
-1.42	0.0012	0.0015	0.00155
-1.4	0.0012	0.0015	0.00151
-1.38	0.0012	0.0015	0.00147
-1.36	0.0012	0.0015	0.00143
-1.34	0.0012	0.0015	0.00139
-1.32	0.0012	0.0015	0.00135
-1.3	0.0012	0.0015	0.00131
-1.28	0.0012	0.00147	0.00127
-1.26	0.0012	0.00145	0.00125
-1.24	0.0012	0.00143	0.00122
-1.22	0.0012	0.00141	0.0012
-1.2	0.0012	0.00139	0.00118
-1.18	0.0012	0.00136	0.00116
-1.16	0.0012	0.00134	0.00114
-1.14	0.0012	0.00132	0.00112
-1.12	0.0012	0.0013	0.0011
-1.1	0.0012	0.00127	0.00108
-1.08	0.0012	0.00125	0.00106
-1.06	0.00112	0.00123	0.00104
-1.04	0.00103	0.00121	0.00102
-1.02	0.00101	0.00119	0.00099886
-1	0.000998847	0.00116	0.0009788
-0.98	0.00114	0.00114	0.00095814
-0.96	0.00103	0.00112	0.00093768
-0.94	0.00102	0.00109	0.0009166
-0.92	0.000920673	0.00107	0.000897
-0.9	0.000899484	0.00105	0.00087754
-0.88	0.000883912	0.00103	0.00085628
-0.86	0.000863568	0.001	0.0008357
-0.84	0.000843693	0.0009813	0.000816
-0.82	0.000824274	0.00095856	0.00079548
-0.8	0.000746611	0.0009356	0.0007756
-0.78	0.000729427	0.00091278	0.00075564
-0.76	0.000708503	0.00088984	0.00073514
-0.74	0.000692196	0.00086688	0.00071562
-0.72	0.00067234	0.0008438	0.00069576
-0.7	0.000653053	0.0008208	0.0006756
-0.68	0.000588088	0.00079782	0.00065526
-0.66	0.000571218	0.00077466	0.0006356
-0.64	0.000554832	0.00075158	0.00061556
-0.62	0.000538916	0.00072838	0.00059564
-0.6	0.000520419	0.00070522	0.00057628
-0.58	0.000502556	0.00068196	0.00055636
-0.56	0.000488139	0.00065878	0.000376268
-0.54	0.000434492	0.000634394	0.000304145
-0.52	0.000398163	0.000582479	0.000135857
-0.5	0.000338278	0.000532741	4.52139e-05
-0.48	8.31772e-05	0.000239511	1.90419e-05
-0.46	6.92644e-06	5.33431e-05	4.19729e-06
-0.44	4.54322e-07	1.59559e-05	2.81595e-08
-0.42	2.05581e-08	2.74001e-06	2.47746e-08
-0.4	1.79471e-08	3.14473e-08	2.21806e-08
-0.38	1.73086e-08	2.84659e-08	1.99741e-08
-0.36	1.54563e-08	2.63571e-08	1.66762e-08
-0.34	1.47721e-08	2.42943e-08	1.40858e-08
-0.32	1.25504e-08	2.20909e-08	1.29834e-08
-0.3	1.11566e-08	1.97268e-08	1.10307e-08
-0.28	1.0237e-08	1.72995e-08	9.37166e-09
-0.26	9.01814e-09	1.44338e-08	7.68885e-09
-0.24	7.9085e-09	1.27153e-08	6.80411e-09
-0.22	6.99849e-09	1.12521e-08	4.42276e-09
-0.2	5.83919e-09	9.73451e-09	3.62859e-09
-0.18	5.2856e-09	8.34565e-09	3.02947e-09
-0.16	4.47035e-09	6.7155e-09	2.48549e-09
-0.14	3.81524e-09	5.118e-09	1.9127e-09
-0.12	3.39155e-09	3.57902e-09	1.51539e-09
-0.1	2.64394e-09	2.18493e-09	1.34885e-09
-0.08	2.0988e-09	1.24066e-09	8.36872e-10
-0.06	1.59231e-09	6.78974e-10	5.63312e-10
-0.04	9.67687e-10	3.84044e-10	3.79174e-10
-0.02	5.20419e-10	2.01915e-10	1.98711e-10
0	1.98396e-10	7.25748e-10	3.41257e-10

## Sheet: fig2a
area(um*um)	resistance(HRS)	resistance(V-RS)	resistance(NV-RS)
4	2982000	1700	2830
16	912000	1820	2615
64	303600	1970	2580
256	80000	1839	2500

## Sheet: fig4a
voltage	current	voltage	current
0	2.21e-08	0	2.21e-08
-0.03	4.58e-06	-0.03	1.16674e-07
-0.06	9.45e-06	-0.06	4.3971e-07
-0.09	1.45e-05	-0.09	1.4543e-06
-0.12	1.96e-05	-0.12	2.45173e-06
-0.15	2.5e-05	-0.15	3.11699e-06
-0.18	3.02e-05	-0.18	3.76746e-06
-0.21	3.55e-05	-0.21	4.68992e-06
-0.24	4.06e-05	-0.24	5.34405e-06
-0.27	4.6e-05	-0.27	6.40509e-06
-0.3	5.18e-05	-0.3	7.20679e-06
-0.33	5.67e-05	-0.33	8.35148e-06
-0.36	6.25e-05	-0.36	9.20099e-06
-0.39	6.94e-05	-0.39	1.02227e-05
-0.42	7.62e-05	-0.42	1.12152e-05
-0.45	8.07e-05	-0.45	1.25659e-05
-0.48	8.71e-05	-0.48	1.43185e-05
-0.51	9.33e-05	-0.51	1.53167e-05
-0.54	9.96e-05	-0.54	1.63845e-05
-0.57	0.000105744	-0.57	1.83578e-05
-0.6	0.000113714	-0.6	1.97204e-05
-0.63	0.00012068	-0.63	2.20955e-05
-0.66	0.00013176	-0.66	2.54974e-05
-0.69	0.00013938	-0.69	5.48791e-05
-0.72	0.00014928	-0.72	0.000149538
-0.75	0.00015736	-0.75	0.000377722
-0.78	0.00043974	-0.78	0.00043974
-0.81	0.00047554	-0.81	0.00047554
-0.84	0.00051166	-0.84	0.00051166
-0.87	0.00054688	-0.87	0.00054688
-0.9	0.00057986	-0.9	0.00057986
-0.93	0.00062	-0.93	0.00062
-0.96	0.00065256	-0.96	0.00065256
-0.99	0.0006801	-0.99	0.0006801
-1.02	0.0007058	-1.02	0.0007058
-1.05	0.00076402	-1.05	0.00076402
-1.08	0.00075162	-1.08	0.00075162
-1.11	0.00078568	-1.11	0.00078568
-1.14	0.0008468	-1.14	0.0008468
-1.17	0.00087278	-1.17	0.00087278
-1.2	0.00091288	-1.2	0.00091288
-1.23	0.0009138	-1.23	0.0009138
-1.26	0.00095824	-1.26	0.00095824
-1.29	0.00104	-1.29	0.00104
-1.32	0.00105	-1.32	0.00105
-1.35	0.00109	-1.35	0.00109
-1.38	0.00113	-1.38	0.00113
-1.41	0.00114	-1.41	0.00114
-1.44	0.00118	-1.44	0.00118
-1.47	0.00122	-1.47	0.00122
-1.5	0.00124	-1.5	0.00124
-1.53	0.00127	-1.53	0.00127
-1.56	0.00132	-1.56	0.00132
-1.59	0.00138	-1.59	0.00138
-1.62	0.00139	-1.62	0.00139
-1.65	0.00145	-1.65	0.00145
-1.68	0.00149	-1.68	0.00149
-1.71	0.00152	-1.71	0.00152
-1.74	0.00155	-1.74	0.00155
-1.77	0.00158	-1.77	0.00158
-1.8	0.00162	-1.8	0.00162
-1.83	0.00165	-1.83	0.00165
-1.86	0.00168	-1.86	0.00168
-1.89	0.00172	-1.89	0.00172
-1.92	0.00175	-1.92	0.00175
-1.95	0.00179	-1.95	0.00179
-1.98	0.00181	-1.98	0.00181
-2.01	0.00186	-2.01	0.00186
-2.04	0.00189	-2.04	0.00189
-2.07	0.00192	-2.07	0.00192
-2.1	0.00194	-2.1	0.00194
-2.13	0.00199	-2.13	0.00199
-2.16	0.00203	-2.16	0.00203
-2.19	0.00204	-2.19	0.00204
-2.22	0.0021	-2.22	0.0021
-2.25	0.00212	-2.25	0.00212
-2.28	0.00217	-2.28	0.00217
-2.31	0.00221	-2.31	0.00221
-2.34	0.00225	-2.34	0.00225
-2.37	0.00231	-2.37	0.00231
-2.4	0.00233	-2.4	0.00233
-2.43	0.00234	-2.43	0.00234
-2.46	0.0024	-2.46	0.0024
-2.49	0.00244	-2.49	0.00244
-2.52	0.00246	-2.52	0.00246
-2.55	0.0025	-2.55	0.0025
-2.58	0.00254	-2.58	0.00254
-2.61	0.00256	-2.61	0.00256
-2.64	0.00259	-2.64	0.00259
-2.67	0.00262	-2.67	0.00262
-2.7	0.00265	-2.7	0.00265
-2.73	0.00268	-2.73	0.00268
-2.76	0.00271	-2.76	0.00271
-2.79	0.00275	-2.79	0.00275
-2.82	0.00279	-2.82	0.00279
-2.85	0.00283	-2.85	0.00283
-2.88	0.00285	-2.88	0.00285
-2.91	0.00289	-2.91	0.00289
-2.94	0.00293	-2.94	0.00293
-2.97	0.00296	-2.97	0.00296
-3	0.00299	-3	0.00299
-3	0.003	-3	0.003
-2.97	0.00297	-2.97	0.00297
-2.94	0.00294	-2.94	0.00294
-2.91	0.0029	-2.91	0.0029
-2.88	0.00286	-2.88	0.00286
-2.85	0.00284	-2.85	0.00284
-2.82	0.0028	-2.82	0.00266
-2.79	0.00276	-2.79	0.00261
-2.76	0.00272	-2.76	0.00258
-2.73	0.00269	-2.73	0.00255
-2.7	0.00265	-2.7	0.00251
-2.67	0.00262	-2.67	0.00248
-2.64	0.00259	-2.64	0.00245
-2.61	0.00256	-2.61	0.00228
-2.58	0.00251	-2.58	0.00225
-2.55	0.00247	-2.55	0.00208
-2.52	0.00239	-2.52	0.00214
-2.49	0.00237	-2.49	0.002
-2.46	0.00233	-2.46	0.00197
-2.43	0.00227	-2.43	0.00203
-2.4	0.00229	-2.4	0.00194
-2.37	0.00223	-2.37	0.00189
-2.34	0.00222	-2.34	0.00189
-2.31	0.00219	-2.31	0.00186
-2.28	0.00216	-2.28	0.00183
-2.25	0.00212	-2.25	0.00171
-2.22	0.0021	-2.22	0.00168
-2.19	0.00207	-2.19	0.00166
-2.16	0.00202	-2.16	0.00162
-2.13	0.00196	-2.13	0.00157
-2.1	0.00193	-2.1	0.00147
-2.07	0.00192	-2.07	0.00146
-2.04	0.00187	-2.04	0.00135
-2.01	0.00184	-2.01	0.00133
-1.98	0.00179	-1.98	0.00129
-1.95	0.00174	-1.95	0.00125
-1.92	0.00175	-1.92	0.00119
-1.89	0.00171	-1.89	0.00123
-1.86	0.00171	-1.86	0.00116
-1.83	0.00166	-1.83	0.00113
-1.8	0.0016	-1.8	0.00109
-1.77	0.0016	-1.77	0.00103
-1.74	0.00157	-1.74	0.00101
-1.71	0.00152	-1.71	0.000978514
-1.68	0.00147	-1.68	0.000946092
-1.65	0.00144	-1.65	0.000927217
-1.62	0.00146	-1.62	0.000844395
-1.59	0.00143	-1.59	0.000826798
-1.56	0.00139	-1.56	0.000806166
-1.53	0.00136	-1.53	0.000786494
-1.5	0.0013	-1.5	0.000753154
-1.47	0.00127	-1.47	0.000737017
-1.44	0.00126	-1.44	0.000690652
-1.41	0.00119	-1.41	0.000687667
-1.38	0.00119	-1.38	0.000652836
-1.35	0.00115	-1.35	0.0006306
-1.32	0.00107	-1.32	0.000588376
-1.29	0.00106	-1.29	0.000583301
-1.26	0.001	-1.26	0.000551362
-1.23	0.00094416	-1.23	0.000518919
-1.2	0.00090704	-1.2	0.000496922
-1.17	0.00090044	-1.17	0.000466263
-1.14	0.00089706	-1.14	0.000439564
-1.11	0.0008365	-1.11	0.000410918
-1.08	0.00081528	-1.08	0.000400664
-1.05	0.00075538	-1.05	0.000371411
-1.02	0.0006972	-1.02	0.000342377
-0.99	0.00066594	-0.99	0.000308571
-0.96	0.00064628	-0.96	0.000268631
-0.93	8.90971e-06	-0.93	7.14634e-06
-0.9	7.53096e-06	-0.9	5.412e-06
-0.87	4.24937e-06	-0.87	4.24937e-06
-0.84	2.68499e-06	-0.84	3.00105e-06
-0.81	2.39772e-06	-0.81	2.39772e-06
-0.78	2.35927e-06	-0.78	2.35927e-06
-0.75	2.20441e-06	-0.75	2.20441e-06
-0.72	1.93699e-06	-0.72	1.93699e-06
-0.69	1.83934e-06	-0.69	1.83934e-06
-0.66	1.70753e-06	-0.66	1.70753e-06
-0.63	1.63197e-06	-0.63	1.63197e-06
-0.6	1.48111e-06	-0.6	1.48111e-06
-0.57	1.37053e-06	-0.57	1.37053e-06
-0.54	1.26412e-06	-0.54	1.07387e-06
-0.51	1.17353e-06	-0.51	1.17353e-06
-0.48	1.02121e-06	-0.48	1.02121e-06
-0.45	9.11954e-07	-0.45	9.11954e-07
-0.42	8.49342e-07	-0.42	8.49342e-07
-0.39	7.31971e-07	-0.39	7.31971e-07
-0.36	6.72957e-07	-0.36	6.72957e-07
-0.33	5.78089e-07	-0.33	5.78089e-07
-0.3	4.91802e-07	-0.3	4.91802e-07
-0.27	4.21108e-07	-0.27	4.21108e-07
-0.24	3.57095e-07	-0.24	4.21574e-07
-0.21	3.09744e-07	-0.21	3.09744e-07
-0.18	2.42266e-07	-0.18	2.42266e-07
-0.15	1.87053e-07	-0.15	1.87053e-07
-0.12	1.42107e-07	-0.12	1.42107e-07
-0.09	1.01858e-07	-0.09	1.01858e-07
-0.06	5.43999e-08	-0.06	5.43999e-08
-0.03	2.2651e-08	-0.03	2.2651e-08
0	2.0987e-10	0	2.0987e-10
0	8.87e-12	0	1.7693e-09
0.02	3.6e-09	0.02	4.0664e-07
0.04	8.31e-09	0.04	8.434e-07
0.06	1.41e-08	0.06	1.3513e-06
0.08	1.94e-08	0.08	1.8955e-06
0.1	2.53e-08	0.1	2.4923e-06
0.12	3.24e-08	0.12	3.0554e-06
0.14	5.34e-08	0.14	3.7803e-06
0.16	5.79e-08	0.16	4.6085e-06
0.18	6.92e-08	0.18	5.416e-06
0.2	8.75e-08	0.2	6.199e-06
0.22	1.11e-07	0.22	7.352e-06
0.24	1.41e-07	0.24	8.3508e-06
0.26	1.79e-07	0.26	9.6895e-06
0.28	2.1e-07	0.28	1.06727e-05
0.3	2.51e-07	0.3	1.1624e-05
0.32	3.06e-07	0.32	1.2906e-05
0.34	3.31e-07	0.34	1.4436e-05
0.36	3.44e-07	0.36	1.6068e-05
0.38	4.1e-07	0.38	1.7412e-05
0.4	4.41e-07	0.4	1.9212e-05
0.42	4.79e-07	0.42	2.1116e-05
0.44	5.37e-07	0.44	2.2686e-05
0.46	5.63822e-07	0.46	2.585e-05
0.48	6.28521e-07	0.48	2.7842e-05
0.5	6.79232e-07	0.5	2.9808e-05
0.52	7.25541e-07	0.52	3.235e-05
0.54	7.90187e-07	0.54	3.4904e-05
0.56	8.40792e-07	0.56	3.8144e-05
0.58	9.19268e-07	0.58	4.1312e-05
0.6	9.93437e-07	0.6	4.4084e-05
0.62	1.07359e-06	0.62	4.7864e-05
0.64	1.15572e-06	0.64	5.1738e-05
0.66	1.25382e-06	0.66	5.6078e-05
0.68	1.28e-06	0.68	5.995e-05
0.7	1.39e-06	0.7	6.2488e-05
0.72	1.41406e-06	0.72	6.6236e-05
0.74	1.51047e-06	0.74	7.0988e-05
0.76	1.51047e-06	0.76	7.5238e-05
0.78	1.62602e-06	0.78	7.9386e-05
0.8	1.80559e-06	0.8	8.2766e-05
0.82	1.89163e-06	0.82	9.4032e-05
0.84	1.96647e-06	0.84	9.9696e-05
0.86	5.20716e-06	0.86	0.000104752
0.88	5.26812e-06	0.88	0.000110126
0.9	5.3298e-06	0.9	0.00011214
0.92	5.89547e-06	0.92	0.00011952
0.94	5.7153e-06	0.94	0.00012162
0.96	7.76e-06	0.96	0.00012462
0.98	8.63e-06	0.98	0.0001333
1	0.00077052	1	0.00013886
1.02	0.00081624	1.02	0.00014732
1.04	0.00084892	1.04	0.00016052
1.06	0.00087674	1.06	0.00088942
1.08	0.00090266	1.08	0.00083228
1.1	0.00093246	1.1	0.00090632
1.12	0.00096296	1.12	0.0009645
1.14	0.00098906	1.14	0.00098758
1.16	0.00102	1.16	0.00098318
1.18	0.00105	1.18	0.00099236
1.2	0.00108	1.2	0.0009795
1.22	0.0011	1.22	0.00101
1.24	0.00113	1.24	0.0011
1.26	0.00116	1.26	0.00112
1.28	0.00118	1.28	0.00116
1.3	0.00121	1.3	0.00115
1.32	0.00123	1.32	0.00119
1.34	0.00126	1.34	0.00122
1.36	0.00129	1.36	0.00119
1.38	0.00131	1.38	0.00125
1.4	0.00134	1.4	0.00124
1.42	0.00136	1.42	0.00128
1.44	0.00139	1.44	0.00128
1.46	0.00142	1.46	0.00139
1.48	0.00146	1.48	0.00135
1.5	0.00149	1.5	0.00139
1.52	0.00151	1.52	0.00131
1.54	0.00154	1.54	0.00143
1.56	0.00157	1.56	0.00146
1.58	0.0016	1.58	0.00138
1.6	0.00162	1.6	0.00149
1.62	0.00165	1.62	0.00145
1.64	0.00167	1.64	0.0015
1.66	0.0017	1.66	0.00148
1.68	0.00173	1.68	0.0015
1.7	0.00175	1.7	0.0015
1.72	0.00178	1.72	0.0015
1.74	0.00181	1.74	0.0015
1.76	0.00184	1.76	0.0015
1.78	0.00186	1.78	0.0015
1.8	0.00189	1.8	0.0015
1.82	0.00191	1.82	0.0015
1.84	0.00194	1.84	0.0015
1.86	0.00197	1.86	0.0015
1.88	0.00199	1.88	0.0015
1.9	0.002	1.9	0.0015
1.92	0.002	1.92	0.0015
1.94	0.002	1.94	0.0015
1.96	0.002	1.96	0.0015
1.98	0.002	1.98	0.0015
2	0.002	2	0.0015
2	0.002	2	0.0015
1.98	0.002	1.98	0.0015
1.96	0.002	1.96	0.0015
1.94	0.002	1.94	0.0015
1.92	0.002	1.92	0.0015
1.9	0.002	1.9	0.0015
1.88	0.002	1.88	0.0015
1.86	0.00199	1.86	0.0015
1.84	0.00197	1.84	0.0015
1.82	0.00195	1.82	0.0015
1.8	0.00193	1.8	0.0015
1.78	0.00191	1.78	0.0015
1.76	0.00188	1.76	0.0015
1.74	0.00186	1.74	0.0015
1.72	0.00184	1.72	0.0015
1.7	0.00182	1.7	0.0015
1.68	0.0018	1.68	0.0015
1.66	0.00177	1.66	0.0015
1.64	0.00175	1.64	0.0015
1.62	0.00173	1.62	0.0015
1.6	0.00171	1.6	0.0015
1.58	0.00169	1.58	0.0015
1.56	0.00167	1.56	0.00148
1.54	0.00164	1.54	0.00149
1.52	0.00162	1.52	0.00147
1.5	0.0016	1.5	0.00141
1.48	0.00158	1.48	0.00138
1.46	0.00156	1.46	0.00134
1.44	0.00153	1.44	0.00134
1.42	0.00151	1.42	0.0013
1.4	0.00149	1.4	0.0013
1.38	0.00147	1.38	0.00131
1.36	0.00145	1.36	0.00113
1.34	0.00142	1.34	0.0012
1.32	0.0014	1.32	0.0012
1.3	0.00138	1.3	0.00115
1.28	0.00136	1.28	0.00112
1.26	0.00134	1.26	0.0011
1.24	0.00132	1.24	0.00108
1.22	0.00129	1.22	0.000116145
1.2	0.00127	1.2	1.49975e-05
1.18	0.00125	1.18	1.40202e-05
1.16	0.00123	1.16	1.31618e-05
1.14	0.00121	1.14	1.15995e-05
1.12	0.00118	1.12	1.07074e-05
1.1	0.00116	1.1	7.1765e-06
1.08	0.00114	1.08	5.78928e-06
1.06	0.00112	1.06	5.71659e-06
1.04	0.0011	1.04	5.69257e-06
1.02	0.00108	1.02	5.21069e-06
1	0.00105	1	4.97478e-06
0.98	0.00103	0.98	4.70972e-06
0.96	0.00101	0.96	4.36586e-06
0.94	0.00098796	0.94	4.2212e-06
0.92	0.00096654	0.92	4.18579e-06
0.9	0.00094488	0.9	3.79933e-06
0.88	0.00092308	0.88	3.62732e-06
0.86	0.00090166	0.86	3.62732e-06
0.84	0.00088022	0.84	3.30631e-06
0.82	0.00085852	0.82	3.2648e-06
0.8	0.00083692	0.8	2.98843e-06
0.78	0.00081538	0.78	2.84114e-06
0.76	0.00079392	0.76	2.8292e-06
0.74	0.00077216	0.74	2.57883e-06
0.72	0.000677916	0.72	2.51447e-06
0.7	0.000567113	0.7	2.30162e-06
0.68	0.00031568	0.68	2.16983e-06
0.66	0.000175721	0.66	2.06289e-06
0.64	0.000161972	0.64	2.08034e-06
0.62	0.000157022	0.62	1.93659e-06
0.6	0.000144176	0.6	1.80278e-06
0.58	0.000139229	0.58	1.75779e-06
0.56	0.000141406	0.56	1.35952e-06
0.54	0.000129335	0.54	1.60899e-06
0.52	0.000137617	0.52	1.43e-06
0.5	0.000125869	0.5	1.37681e-06
0.48	0.000114679	0.48	1.32003e-06
0.46	0.000104483	0.46	1.26026e-06
0.44	9.51933e-05	0.44	1.15845e-06
0.42	9.55633e-05	0.42	1.06039e-06
0.4	9.55633e-05	0.4	1.02094e-06
0.38	9.05112e-05	0.38	9.91284e-07
0.36	8.57262e-05	0.36	9.22788e-07
0.34	6.97931e-05	0.34	8.09836e-07
0.32	6.89855e-05	0.32	7.96307e-07
0.3	6.14059e-05	0.3	7.04749e-07
0.28	5.7264e-05	0.28	6.67198e-07
0.26	5.05783e-05	0.26	6.08153e-07
0.24	4.90326e-05	0.24	5.405e-07
0.22	4.07013e-05	0.22	4.70363e-07
0.2	3.33947e-05	0.2	4.02488e-07
0.18	2.33703e-05	0.18	3.41519e-07
0.16	1.25139e-05	0.16	2.93471e-07
0.14	8.52287e-06	0.14	2.38745e-07
0.12	4.87481e-06	0.12	1.90178e-07
0.1	1.48145e-06	0.1	1.45855e-07
0.08	5.03825e-07	0.08	1.06798e-07
0.06	1.95505e-07	0.06	5.48973e-08
0.04	8.29453e-08	0.04	2.07496e-08
0.02	3.38513e-08	0.02	2.32186e-09
0	7.7953e-10	0	5.844e-11
		--	--
		--	--
		--	--
		--	--
		--	--
		--	--
		--	--
		--	--
		--	--
		--	--
		--	--
		--	--
		--	--
		--	--
		--	--
		--	--
		--	--
		--	--
		--	--
		--	--
		--	--
		--	--
		--	--
		--	--
		--	--
		--	--
		--	--
		--	--
		--	--
		--	--
		--	--
		--	--
		--	--
		--	--
		--	--
		--	--
		--	--
		--	--
		--	--
		--	--
		--	--
		--	--
		--	--
		--	--
		--	--
		--	--
		--	--
		--	--
		--	--
		--	--
		--	--
		--	--
		--	--
		--	--
		--	--
		--	--
		--	--
		--	--
		--	--
		--	--
		--	--
		--	--
		--	--
		--	--
		--	--
		--	--
		--	--
		--	--
		--	--
		--	--
		--	--
		--	--
		--	--
		--	--
		--	--
		--	--
		--	--
		--	--
		--	--
		--	--
		--	--
		--	--
		--	--
		--	--
		--	--
		--	--
		--	--
		--	--
		--	--
		--	--
		--	--
		--	--
		--	--
		--	--
		--	--
		--	--
		--	--
		--	--
		--	--
		--	--
		--	--

## Sheet: fig4b
voltage	current	voltage	current
0	5.095e-11	0	6.81778e-11
0.02	2.6524e-10	-0.02	4.1193e-10
0.04	5.5955e-10	-0.04	2.58407e-09
0.06	9.2667e-10	-0.06	8.70046e-09
0.08	1.36939e-09	-0.08	2.09548e-08
0.1	1.78959e-09	-0.1	5.60442e-08
0.12	2.41219e-09	-0.12	8.3747e-08
0.14	2.85859e-09	-0.14	1.1204e-07
0.16	3.61878e-09	-0.16	1.44747e-07
0.18	4.16871e-09	-0.18	1.75403e-07
0.2	4.83555e-09	-0.2	1.92524e-07
0.22	6.311e-09	-0.22	2.2926e-07
0.24	7.886e-09	-0.24	2.50178e-07
0.26	9.451e-09	-0.26	2.8602e-07
0.28	1.0924e-08	-0.28	3.32756e-07
0.3	1.2497e-08	-0.3	3.56832e-07
0.32	1.4096e-08	-0.32	4.07952e-07
0.34	1.6371e-08	-0.34	4.32405e-07
0.36	1.7781e-08	-0.36	4.8863e-07
0.38	2.0085e-08	-0.38	5.45775e-07
0.4	2.1942e-08	-0.4	6.02548e-07
0.42	2.2815e-08	-0.42	6.84872e-07
0.44	2.3233e-08	-0.44	7.73926e-07
0.46	2.5783e-08	-0.46	8.10819e-07
0.48	2.7406e-08	-0.48	9.1625e-07
0.5	2.9842e-08	-0.5	9.54356e-07
0.52	3.0494e-08	-0.52	1.07219e-06
0.54	3.3146e-08	-0.54	1.20458e-06
0.56	3.4685e-08	-0.56	1.25467e-06
0.58	3.7441e-08	-0.58	1.29927e-06
0.6	4.0044e-08	-0.6	1.45969e-06
0.62	4.2486e-08	-0.62	1.51158e-06
0.64	3.918e-08	-0.64	1.5653e-06
0.66	3.9559e-08	-0.66	1.61153e-06
0.68	5.0616e-08	-0.68	1.66881e-06
0.7	5.5362e-08	-0.7	1.85316e-06
0.72	5.0985e-08	-0.72	1.91903e-06
0.74	5.4225e-08	-0.74	2.13102e-06
0.76	5.8595e-08	-0.76	2.19395e-06
0.78	6.279e-08	-0.78	2.24564e-06
0.8	6.8095e-08	-0.8	2.49371e-06
0.82	7.139e-08	-0.82	2.56735e-06
0.84	7.639e-08	-0.84	2.62784e-06
0.86	1.30673e-07	-0.86	1.76699e-05
0.88	1.37614e-07	-0.88	0.0002077
0.9	1.46665e-07	-0.9	0.000226043
0.92	1.5756e-07	-0.92	0.000410803
0.94	1.64028e-07	-0.94	0.000484151
0.96	1.7085e-07	-0.96	0.000570594
0.98	1.8109e-07	-0.98	0.00058207
1	1.96466e-07	-1	0.000679201
1.02	1.38491e-07	-1.02	0.000739184
1.04	1.54521e-07	-1.04	0.000804465
1.06	1.62408e-07	-1.06	0.00087551
1.08	1.68167e-07	-1.08	0.000952831
1.1	1.74131e-07	-1.1	0.00104
1.12	1.90455e-07	-1.12	0.00113
1.14	2.09349e-07	-1.14	0.00123
1.16	2.30117e-07	-1.16	0.00133
1.18	2.69857e-07	-1.18	0.00127
1.2	3.39302e-07	-1.2	0.00138
1.22	1.1489e-06	-1.22	0.0015
1.24	2.73713e-06	-1.24	0.00143
1.26	3.53615e-06	-1.26	0.00155
1.28	3.88133e-06	-1.28	0.00158
1.3	0.00109	-1.3	0.00161
1.32	0.0012	-1.32	0.00163
1.34	0.00123	-1.34	0.00166
1.36	0.00126	-1.36	0.00179
1.38	0.0013	-1.38	0.00182
1.4	0.00132	-1.4	0.00184
1.42	0.00136	-1.42	0.00199
1.44	0.0014	-1.44	0.00201
1.46	0.00142	-1.46	0.00204
1.48	0.00146	-1.48	0.00205
1.5	0.00148	-1.5	0.00207
1.52	0.0015	-1.52	0.00223
1.54	0.0015	-1.54	0.00211
1.56	0.0015	-1.56	0.0023
1.58	0.0015	-1.58	0.00219
1.6	0.0015	-1.6	0.00237
1.62	0.0015	-1.62	0.00243
1.64	0.0015	-1.64	0.00248
1.66	0.0015	-1.66	0.00235
1.68	0.0015	-1.68	0.00238
1.7	0.0015	-1.7	0.0026
1.72	0.0015	-1.72	0.00264
1.74	0.0015	-1.74	0.0027
1.76	0.0015	-1.76	0.00257
1.78	0.0015	-1.78	0.0026
1.8	0.0015	-1.8	0.00282
1.82	0.0015	-1.82	0.00285
1.84	0.0015	-1.84	0.00307
1.86	0.0015	-1.86	0.00292
1.88	0.0015	-1.88	0.00276
1.9	0.0015	-1.9	0.00321
1.92	0.0015	-1.92	0.00327
1.94	0.0015	-1.94	0.00292
1.96	0.0015	-1.96	0.00298
1.98	0.0015	-1.98	0.00323
2	0.0015	-2	0.00288
2	0.0015	-2	0.00275
1.98	0.0015	-1.98	0.00276
1.96	0.0015	-1.96	0.00272
1.94	0.0015	-1.94	0.00267
1.92	0.0015	-1.92	0.00248
1.9	0.0015	-1.9	0.00242
1.88	0.0015	-1.88	0.00237
1.86	0.0015	-1.86	0.00232
1.84	0.0015	-1.84	0.00214
1.82	0.0015	-1.82	0.00208
1.8	0.0015	-1.8	0.00203
1.78	0.0015	-1.78	0.00197
1.76	0.0015	-1.76	0.00188
1.74	0.0015	-1.74	0.00184
1.72	0.0015	-1.72	0.0018
1.7	0.0015	-1.7	0.00166
1.68	0.0015	-1.68	0.00165
1.66	0.0015	-1.66	0.0016
1.64	0.0015	-1.64	0.00153
1.62	0.0015	-1.62	0.00152
1.6	0.0015	-1.6	0.00145
1.58	0.0015	-1.58	0.00145
1.56	0.0015	-1.56	0.00141
1.54	0.0015	-1.54	0.00138
1.52	0.0015	-1.52	0.0013
1.5	0.0015	-1.5	0.00127
1.48	0.0015	-1.48	0.00121
1.46	0.00143	-1.46	0.0012
1.44	0.00143	-1.44	0.00112
1.42	0.00143	-1.42	0.00103
1.4	0.00135	-1.4	0.000929406
1.38	0.00135	-1.38	0.000920199
1.36	0.00129	-1.36	0.00083715
1.34	0.00129	-1.34	0.000784688
1.32	0.00122	-1.32	0.00074658
1.3	0.00116	-1.3	0.00068942
1.28	0.00119	-1.28	0.000659213
1.26	0.00118	-1.26	0.000679201
1.24	0.00116	-1.24	0.000617902
1.22	0.00109	-1.22	0.000540188
1.2	0.00107	-1.2	0.000519097
1.18	0.00105	-1.18	0.000451556
1.16	0.000984657	-1.16	0.000223803
1.14	0.000969102	-1.14	5.58035e-05
1.12	0.000953792	-1.12	1.41608e-06
1.1	0.000887837	-1.1	4.22392e-07
1.08	0.000873811	-1.08	1.67332e-07
1.06	0.000816632	-1.06	2.08871e-07
1.04	0.000800538	-1.04	1.90296e-07
1.02	0.000748153	-1.02	1.81637e-07
1	0.000733408	-1	3.28976e-08
0.98	0.000648261	-0.98	3.03229e-08
0.96	0.000704785	-0.96	2.77875e-08
0.94	0.000656049	-0.94	2.57623e-08
0.92	0.000608257	-0.92	2.56127e-08
0.9	0.00059627	-0.9	2.43054e-08
0.88	0.000582196	-0.88	2.22731e-08
0.86	0.000568455	-0.86	2.2534e-08
0.84	0.000527044	-0.84	2.13838e-08
0.82	0.000514604	-0.82	2.00575e-08
0.8	0.000475221	-0.8	1.92566e-08
0.78	0.000440602	-0.78	1.76465e-08
0.76	0.000428493	-0.76	1.69419e-08
0.74	0.000416717	-0.74	1.57988e-08
0.72	0.000384825	-0.72	1.6171e-08
0.7	0.000355374	-0.7	1.48189e-08
0.68	0.000326872	-0.68	1.38191e-08
0.66	0.000301856	-0.66	1.35798e-08
0.64	0.000277647	-0.64	1.29619e-08
0.62	0.00025538	-0.62	1.24444e-08
0.6	0.000233965	-0.6	1.14038e-08
0.58	1.99884e-06	-0.58	1.14038e-08
0.56	1.78955e-06	-0.56	1.09485e-08
0.54	1.67855e-06	-0.54	1.06965e-08
0.52	1.52928e-06	-0.52	1.02694e-08
0.5	1.54718e-06	-0.5	9.52095e-09
0.48	1.40141e-06	-0.48	9.19415e-09
0.46	1.27678e-06	-0.46	8.98255e-09
0.44	1.18372e-06	-0.44	8.52405e-09
0.42	1.09745e-06	-0.42	7.72095e-09
0.4	1.01747e-06	-0.4	7.0343e-09
0.38	9.37835e-07	-0.38	6.95285e-09
0.36	8.44541e-07	-0.36	6.22485e-09
0.34	7.73926e-07	-0.34	5.8049e-09
0.32	6.73016e-07	-0.32	5.54075e-09
0.3	5.71793e-07	-0.3	5.0187e-09
0.28	4.91483e-07	-0.28	4.59907e-09
0.26	4.66397e-07	-0.26	4.19006e-09
0.24	3.80428e-07	-0.24	3.75134e-09
0.22	3.21335e-07	-0.22	3.30042e-09
0.2	2.63635e-07	-0.2	2.98944e-09
0.18	1.9821e-07	-0.18	2.70778e-09
0.16	1.57954e-07	-0.16	2.43842e-09
0.14	1.15349e-07	-0.14	2.13286e-09
0.12	9.08578e-08	-0.12	1.90954e-09
0.1	5.63714e-08	-0.1	1.62234e-09
0.08	2.27341e-08	-0.08	1.30039e-09
0.06	9.83178e-09	-0.06	9.66365e-10
0.04	2.86205e-09	-0.04	6.2815e-10
0.02	5.3218e-10	-0.02	2.62331e-10
0	1.91655e-11	0	6.23e-11
--	--

## Sheet: fig5a
Time(us)	Voltage	current
0.11	0.10098	4.68177e-08
0.33	0.10111	4.89848e-08
0.55	0.10114	4.9207e-08
0.77	0.10056	4.7889e-08
0.11494	0.10064	4.9207e-08
1.21	0.10092	4.29607e-08
1.43	0.10042	4.76728e-08
1.65	0.10117	5.05613e-08
1.87	0.10156	4.7889e-08
2.09	0.10119	4.85435e-08
2.31	0.10153	5.0333e-08
2.53	0.10111	5.6107e-08
2.75	0.10082	5.31417e-08
2.97	0.10052	5.41123e-08
3.19	0.10047	5.10209e-08
3.41	0.1006	4.89848e-08
3.63	0.10127	5.29017e-08
3.85	0.10111	5.36248e-08
4.07	0.10076	5.10209e-08
4.29	0.10114	8.09464e-08
4.51	0.1005	1.09119e-07
4.73	0.10135	1.23858e-07
4.95	0.10423	1.62494e-07
5.17	0.18279	1.84443e-07
5.39	0.29217	2.19048e-07
5.61	0.4018	2.86078e-07
5.83	0.51136	3.24721e-07
6.05	0.59488	3.58711e-07
6.27	0.59964	4.01674e-07
6.49	0.5997	4.55931e-07
6.71	0.60002	4.94621e-07
6.93	0.60002	5.08234e-07
7.15	0.60042	5.29359e-07
7.37	0.60013	4.99118e-07
7.59	0.60018	5.22222e-07
7.81	0.6001	5.34172e-07
8.03	0.60015	5.46395e-07
8.25	0.60063	5.69107e-07
8.47	0.60052	5.25282e-07
8.69	0.60074	5.39197e-07
8.91	0.60039	5.49361e-07
9.13	0.60032	5.89765e-07
9.35	0.60056	5.59718e-07
9.57	0.60023	5.81019e-07
9.79	0.60048	5.81019e-07
10.01	0.60021	5.94188e-07
10.23	0.59999	5.57631e-07
10.45	0.60037	5.57631e-07
10.67	0.60053	5.78853e-07
10.89	0.60071	5.98643e-07
11.11	0.60031	5.96411e-07
11.33	0.60032	5.96411e-07
11.55	0.60039	6.05389e-07
11.77	0.60023	6.12211e-07
11.99	0.60072	6.28429e-07
12.21	0.60023	6.49914e-07
12.43	0.60052	6.03132e-07
12.65	0.60064	6.00883e-07
12.87	0.60024	6.14502e-07
13.09	0.601	6.14502e-07
13.31	0.60076	6.62165e-07
13.53	0.60053	6.40276e-07
13.75	0.6009	6.6713e-07
13.97	0.6008	7.05575e-07
14.19	0.6005	6.62165e-07
14.41	0.60036	6.8225e-07
14.63	0.60032	6.77173e-07
14.85	0.60076	6.64643e-07
15.07	0.60004	7.16196e-07
15.29	0.60039	7.02945e-07
15.51	0.60076	6.9252e-07
15.73	0.6004	6.87366e-07
15.95	0.59698	7.13526e-07
16.17	0.5183	7.10866e-07
16.39	0.4089	6.6713e-07
16.61	0.29885	6.19109e-07
16.83	0.18938	5.11725e-07
17.05	0.10624	4.39064e-07
17.27	0.10124	3.60208e-07
17.49	0.1008	3.19628e-07
17.71	0.10076	2.90047e-07
17.93	0.10148	2.61245e-07
18.15	0.10085	2.20826e-07
18.37	0.1012	1.90179e-07
18.59	0.10111	1.71294e-07
18.81	0.10082	1.5143e-07
19.03	0.10084	1.28961e-07
19.25	0.1006	1.06593e-07
19.47	0.10087	9.63672e-08
19.69	0.10056	7.61611e-08
19.91	0.10061	7.09434e-08
20.13	0.10087	7.12089e-08
20.35	0.10104	5.9521e-08
20.57	0.10095	5.9521e-08
20.79	0.10068	5.52366e-08
21.01	0.10116	4.99377e-08
21.23	0.10069	5.32115e-08
21.45	0.1005	6.17862e-08
21.67	0.10111	5.86383e-08
21.89	0.10066	5.40124e-08
22.11	0.10084	5.34106e-08
22.33	0.10098	5.52366e-08
22.55	0.10037	5.48255e-08
22.77	0.10106	5.60681e-08
22.99	0.10143	5.28154e-08
23.21	0.10066	5.84197e-08
23.43	0.10103	5.56508e-08
23.65	0.10095	5.88577e-08
23.87	0.10048	5.66999e-08
24.09	0.10058	5.48255e-08
24.31	0.10117	5.82019e-08
24.53	0.10085	6.24825e-08
24.75	0.10085	5.79849e-08
24.97	0.10072	6.2951e-08
25.19	0.10095	6.04169e-08
25.41	0.10109	6.10978e-08
25.63	0.10111	6.51032e-08
25.85	0.10052	6.55913e-08
26.07	0.10082	6.68278e-08
26.29	0.10077	6.41377e-08
26.51	0.10068	6.68278e-08
26.73	0.10112	9.04383e-08
26.95	0.10423	1.06593e-07
27.17	0.18247	1.6176e-07
27.39	0.29212	2.82221e-07
27.61	0.40241	5.29359e-07
27.83	0.51165	1.03419e-06
28.05	0.59419	1.74018e-06
28.27	0.59952	2.33524e-06
28.49	0.59996	2.53341e-06
28.71	0.6001	2.94142e-06
28.93	0.60008	3.148e-06
29.15	0.60085	3.16228e-06
29.37	0.60004	3.63849e-06
29.59	0.6004	3.70494e-06
29.81	0.60029	3.78972e-06
30.03	0.60045	3.68822e-06
30.25	0.60015	3.96515e-06
30.47	0.60047	3.67156e-06
30.69	0.6002	3.50913e-06
30.91	0.60055	3.62206e-06
31.13	0.6006	3.94725e-06
31.35	0.60044	3.96515e-06
31.57	0.60037	3.98313e-06
31.79	0.60031	3.94725e-06
32.01	0.60026	4.30163e-06
32.23	0.60042	4.28221e-06
32.45	0.60079	4.4969e-06
32.67	0.60052	4.7519e-06
32.89	0.60058	4.49372e-06
33.11	0.60072	4.57941e-06
33.33	0.60034	4.57306e-06
33.55	0.60071	5.08563e-06
33.77	0.60053	4.53815e-06
33.99	0.60087	5.17852e-06
34.21	0.60064	5.2256e-06
34.43	0.60048	5.49228e-06
34.65	0.60076	5.41823e-06
34.87	0.60028	5.2493e-06
35.09	0.6004	5.69475e-06
35.31	0.60034	6.15011e-06
35.53	0.60092	6.12234e-06
35.75	0.60106	6.178e-06
35.97	0.60087	6.178e-06
36.19	0.6006	5.79876e-06
36.41	0.6006	6.46398e-06
36.63	0.60045	6.37682e-06
36.85	0.60058	6.03979e-06
37.07	0.60092	5.29702e-06
37.29	0.60095	6.34803e-06
37.51	0.60087	6.49329e-06
37.6437	0.60056	5.32104e-06
37.95	0.59752	4.12996e-06
38.17	0.51869	2.6991e-06
38.39	0.40926	1.62493e-06
38.61	0.29915	7.10971e-07
38.83	0.1897	3.01596e-07
39.05	0.1064	2.91304e-07
39.27	0.10185	2.95285e-07
39.49	0.1014	3.13176e-07
39.71	0.1009	2.6251e-07
39.93	0.1009	2.79679e-07
40.15	0.10136	2.47514e-07
40.37	0.1014	3.02042e-07
40.59	0.10079	3.26194e-07
40.81	0.10072	3.35171e-07
41.03	0.10058	3.44396e-07
41.25	0.10088	3.08954e-07
41.47	0.10084	3.16023e-07
41.69	0.10069	3.13176e-07
41.91	0.10026	2.84787e-07
42.13	0.10069	3.17457e-07
42.35	0.10063	3.14597e-07
42.57	0.10053	2.68517e-07
42.79	0.10068	3.71934e-07
43.01	0.1006	3.03412e-07
43.23	0.10069	2.64897e-07
43.45	0.10042	2.92625e-07
43.67	0.10111	3.23255e-07
43.89	0.10106	2.9797e-07
44.11	0.10088	3.39752e-07
44.33	0.10093	3.26194e-07
44.55	0.10116	3.13176e-07
44.77	0.10077	3.29159e-07
44.99	0.10095	3.23255e-07
45.21	0.10076	3.16023e-07
45.43	0.1013	3.32152e-07
45.65	0.10136	3.32152e-07
45.87	0.10037	3.26194e-07
46.09	0.10066	3.38218e-07
46.31	0.10037	3.13176e-07
46.53	0.10058	3.16023e-07
46.75	0.10082	3.02042e-07
46.97	0.10112	3.04788e-07
47.19	0.10101	2.84787e-07
47.41	0.10079	3.03412e-07
47.63	0.10088	2.87376e-07
47.85	0.10108	3.04788e-07
48.07	0.10108	3.32152e-07
48.29	0.10056	3.24721e-07
48.51	0.10069	3.27673e-07
48.73	0.1012	2.9797e-07
48.95	0.10433	4.07164e-07
49.17	0.18332	5.74281e-07
49.39	0.29225	8.62961e-07
49.61	0.40228	1.41959e-06
49.83	0.51173	2.63091e-06
50.05	0.5944	4.26287e-06
50.27	0.6	5.79876e-06
50.49	0.59988	6.29084e-06
50.71	0.60052	6.73266e-06
50.93	0.59981	7.505e-06
51.15	0.6	7.95973e-06
51.37	0.60063	7.505e-06
51.59	0.60066	7.505e-06
51.81	0.60012	7.2055e-06
52.03	0.6002	7.2055e-06
52.25	0.60023	7.67674e-06
52.47	0.60045	8.1788e-06
52.69	0.60029	8.4039e-06
52.91	0.60021	8.4039e-06
53.13	0.60064	8.1788e-06
53.35	0.60044	8.36595e-06
53.57	0.60031	8.14187e-06
53.79	0.60055	9.28356e-06
54.01	0.60061	8.79291e-06
54.23	0.60079	9.32567e-06
54.45	0.6005	1.03485e-05
54.67	0.60034	1.04426e-05
54.89	0.60047	1.17997e-05
55.11	0.60109	1.073e-05
55.33	0.60071	1.08276e-05
55.55	0.60055	1.19609e-05
55.77	0.60052	1.19069e-05
55.99	0.60037	1.22346e-05
56.21	0.60079	1.24581e-05
56.43	0.60069	1.30939e-05
56.65	0.60028	1.29174e-05
56.87	0.60052	1.4205e-05
57.09	0.60063	1.36382e-05
57.31	0.60061	1.34543e-05
57.53	0.60056	1.4596e-05
57.75	0.60069	1.47287e-05
57.97	0.60072	1.47955e-05
58.19	0.6006	1.56211e-05
58.41	0.60072	1.56919e-05
58.63	0.60044	1.62704e-05
58.85	0.60071	1.67182e-05
59.07	0.60029	1.59785e-05
59.29	0.60069	1.64928e-05
59.51	0.60064	1.57631e-05
59.73	0.60068	8.51876e-06
59.95	0.59749	4.50075e-06
60.17	0.51875	3.06567e-06
60.39	0.40926	1.63762e-06
60.61	0.29941	9.48986e-07
60.83	0.18957	1.59682e-06
61.05	0.10662	8.62961e-07
61.27	0.10114	8.70806e-07
61.49	0.10104	8.06331e-07
61.71	0.10095	8.24782e-07
61.93	0.10101	8.17351e-07
62.15	0.10101	8.55186e-07
62.37	0.10156	8.36055e-07
62.59	0.10093	9.19398e-07
62.81	0.10098	8.13661e-07
63.03	0.10119	8.21058e-07
63.25	0.10116	8.62961e-07
63.47	0.10124	7.88292e-07
63.69	0.1012	8.51325e-07
63.91	0.10095	8.82708e-07
64.13	0.10082	8.51325e-07
64.35	0.1012	8.70806e-07
64.57	0.10061	8.21058e-07
64.79	0.10125	8.21058e-07
65.01	0.10125	8.13661e-07
65.23	0.10103	8.70806e-07
65.45	0.10119	8.06331e-07
65.67	0.10128	7.95459e-07
65.89	0.10122	8.62961e-07
66.11	0.10104	8.36055e-07
66.33	0.10101	8.59065e-07
66.55	0.1012	8.59065e-07
66.77	0.10109	9.02907e-07
66.99	0.10074	8.9883e-07
67.21	0.10082	9.02907e-07
67.43	0.10076	8.9883e-07
67.65	0.10077	8.94772e-07
67.87	0.10114	9.31964e-07
68.09	0.10116	8.74755e-07
68.31	0.1009	9.07002e-07
68.53	0.10068	8.86711e-07
68.75	0.10104	8.59065e-07
68.97	0.10096	9.19398e-07
69.19	0.10096	8.55186e-07
69.41	0.10066	9.02907e-07
69.63	0.10114	8.47482e-07
69.85	0.10117	8.62961e-07
70.07	0.10077	6.11838e-07
70.29	0.10093	6.14613e-07
70.51	0.10103	9.23568e-07
70.73	0.10154	8.55186e-07
70.95	0.10435	8.39846e-07
71.17	0.18252	8.13661e-07
71.39	0.29225	7.95459e-07
71.61	0.40194	1.60406e-06
71.83	0.51189	2.91492e-06
72.05	0.59449	5.32104e-06
72.27	0.60013	9.24165e-06
72.49	0.59975	1.40771e-05
72.71	0.60042	2.18341e-05
72.93	0.60042	2.61663e-05
73.15	0.60018	2.8004e-05
73.37	0.60028	2.83868e-05
73.59	0.60055	2.77517e-05
73.81	0.60008	2.59306e-05
74.03	0.60052	2.94332e-05
74.25	0.601	2.8131e-05
74.47	0.60058	3.09353e-05
74.69	0.60063	2.78776e-05
74.91	0.6005	2.82586e-05
75.13	0.6005	2.85155e-05
75.35	0.60061	2.87748e-05
75.57	0.60058	3.20757e-05
75.79	0.6001	3.07957e-05
76.01	0.60032	3.15004e-05
76.23	0.60063	3.49554e-05
76.45	0.60029	3.72415e-05
76.67	0.60034	3.46405e-05
76.89	0.60069	3.77505e-05
77.6437	0.60032	3.87895e-05
77.33	0.60036	3.79217e-05
77.55	0.6006	3.87895e-05
77.77	0.60047	3.86144e-05
77.99	0.60064	3.844e-05
78.21	0.6002	3.65735e-05
78.43	0.6004	3.52732e-05
78.65	0.60052	3.87895e-05
78.87	0.60068	3.70734e-05
79.09	0.60053	4.00378e-05
79.31	0.60053	4.13263e-05
79.53	0.60077	4.24637e-05
79.75	0.60066	4.04018e-05
79.97	0.60056	4.15138e-05
80.19	0.60048	4.44293e-05
80.41	0.60058	4.42287e-05
80.63	0.60063	4.28498e-05
80.85	0.60076	4.77653e-05
81.07	0.60074	4.52408e-05
81.29	0.60068	4.04018e-05
81.51	0.60058	3.80937e-05
81.73	0.6005	3.60804e-05
81.95	0.59747	3.77505e-05
82.17	0.51897	3.12166e-05
82.39	0.40894	2.15397e-05
82.61	0.29919	1.47287e-05
82.83	0.18959	9.11704e-06
83.05	0.10649	5.49228e-06
83.27	0.10161	3.65499e-06
83.49	0.10136	2.44334e-06
83.71	0.10146	1.74808e-06
83.93	0.10092	1.35678e-06
84.15	0.10084	1.30264e-06
84.37	0.10111	1.35678e-06
84.59	0.10141	1.34456e-06
84.81	0.10088	1.33849e-06
85.03	0.10127	1.29676e-06
85.25	0.1009	1.30264e-06
85.47	0.10103	1.31448e-06
85.69	0.10109	1.35678e-06
85.91	0.10101	1.29676e-06
86.13	0.10098	1.35066e-06
86.35	0.10119	1.34456e-06
86.57	0.10106	1.33244e-06
86.79	0.10108	1.37533e-06
87.01	0.10143	1.30264e-06
87.23	0.10104	1.31448e-06
87.45	0.10133	1.27349e-06
87.67	0.10143	1.34456e-06
87.89	0.10127	1.30854e-06
88.11	0.10148	1.31448e-06
88.33	0.10122	1.26775e-06
88.7356	0.10119	1.31448e-06
88.77	0.10108	1.30854e-06
88.99	0.10069	1.33849e-06
89.21	0.10063	1.30264e-06
89.43	0.10088	1.27349e-06
89.65	0.10116	1.33849e-06
89.87	0.10092	1.24501e-06
90.09	0.10127	1.34456e-06
90.31	0.10146	1.27349e-06
90.53	0.10125	1.38156e-06
90.75	0.10092	1.29676e-06
90.97	0.1013	1.33849e-06
91.19	0.10104	1.31448e-06
91.41	0.10082	1.35678e-06
91.63	0.10108	1.30854e-06
91.85	0.10101	1.25632e-06
92.07	0.10106	1.27349e-06
92.29	0.10112	1.28507e-06
92.51	0.10079	1.27349e-06
92.73	0.10055	1.33849e-06
92.95	0.10402	1.2909e-06
93.17	0.18286	1.26202e-06
93.39	0.29254	2.71134e-06
93.61	0.40255	5.10869e-06
93.83	0.51186	8.14187e-06
94.3103	0.59483	1.42695e-05
94.27	0.59975	2.82586e-05
94.49	0.60039	4.05851e-05
94.71	0.60031	5.49584e-05
94.93	0.60048	5.57095e-05
95.15	0.60044	5.82883e-05
95.37	0.60053	5.47102e-05
95.59	0.60069	6.15408e-05
95.81	0.6009	5.75023e-05
96.03	0.60013	5.32448e-05
96.25	0.60056	5.47102e-05
96.47	0.60072	5.75023e-05
96.69	0.6005	6.0437e-05
96.91	0.6008	7.11294e-05
97.13	0.60095	6.40988e-05
97.35	0.601	6.64617e-05
97.57	0.60071	6.79826e-05
97.79	0.60084	6.92243e-05
98.01	0.60063	7.4422e-05
98.23	0.60066	7.64702e-05
98.45	0.60064	6.70659e-05
98.67	0.60055	6.40988e-05
98.89	0.6009	7.54392e-05
99.11	0.6008	7.24286e-05
99.33	0.60089	6.92243e-05
99.55	0.60093	6.79826e-05
99.77	0.60097	8.11036e-05
99.99	0.60085	8.40933e-05
100.21	0.60072	6.55656e-05
100.43	0.6006	8.14714e-05
100.65	0.60066	6.55656e-05
100.87	0.60064	8.18409e-05
101.09	0.60064	7.71654e-05
101.31	0.60084	8.18409e-05
101.53	0.60098	8.33357e-05
101.75	0.6001	8.29594e-05
101.97	0.60069	8.79859e-05
102.19	0.60098	8.71933e-05
102.41	0.60071	8.99993e-05
102.63	0.60076	8.8385e-05
102.85	0.60072	8.29594e-05
103.07	0.60047	8.91885e-05
103.29	0.60095	6.70659e-05
103.51	0.60106	7.21016e-05
103.73	0.6006	7.21016e-05
103.95	0.59779	6.86006e-05
104.17	0.51859	6.76756e-05
104.39	0.40936	7.04886e-05
104.61	0.29906	5.18187e-05
104.83	0.18949	3.47976e-05
105.05	0.10675	2.02175e-05
105.27	0.10165	1.22346e-05
105.49	0.10143	7.71156e-06
105.71	0.10084	4.92707e-06
105.93	0.10122	3.43063e-06
106.15	0.1013	2.5449e-06
106.37	0.10132	2.88866e-06
106.59	0.10161	2.7484e-06
106.81	0.10098	2.87562e-06
107.03	0.10122	2.81129e-06
107.25	0.10084	2.81129e-06
107.47	0.10096	2.79859e-06
107.69	0.10119	2.52197e-06
107.91	0.10084	2.55644e-06
108.13	0.10095	2.77338e-06
108.35	0.10098	2.59138e-06
108.57	0.10127	2.6627e-06
108.79	0.10162	2.87562e-06
109.01	0.10119	2.48797e-06
109.23	0.10085	2.72363e-06
109.45	0.10084	2.55644e-06
109.67	0.10045	2.5449e-06
109.89	0.10087	2.45442e-06
110.11	0.10087	2.6268e-06
110.33	0.10124	2.45442e-06
110.55	0.10098	2.65068e-06
110.77	0.10109	2.65068e-06
110.99	0.10085	2.45442e-06
111.21	0.10136	2.56804e-06
111.43	0.10119	2.55644e-06
111.65	0.1012	2.51059e-06
111.87	0.10151	2.60314e-06
112.09	0.10071	2.48797e-06
112.31	0.10095	2.43231e-06
112.53	0.10108	2.4104e-06
112.75	0.10045	2.47674e-06
112.97	0.10096	2.45442e-06
113.19	0.10109	2.7484e-06
113.41	0.10098	2.6627e-06
113.63	0.10076	2.51059e-06
113.85	0.10095	2.51059e-06
114.07	0.10116	2.39952e-06
114.29	0.10127	2.4104e-06
114.51	0.10109	2.55644e-06
114.73	0.10087	2.65068e-06
114.95	0.1043	2.26243e-06
115.17	0.18267	2.29336e-06
115.39	0.29214	2.6268e-06
115.61	0.4022	2.55644e-06
115.83	0.51188	2.73881e-06
116.05	0.59483	2.55644e-06
116.27	0.60016	2.91492e-06
116.49	0.59984	4.63653e-06
116.71	0.60069	7.88802e-06
116.93	0.60071	1.49977e-05
117.15	0.6	3.05182e-05
117.37	0.59999	6.1263e-05
117.59	0.60016	9.8971e-05
117.81	0.60039	0.000121873
118.03	0.59999	0.000120775
118.25	0.60002	0.000132814
118.47	0.60077	0.000135854
118.69	0.59996	0.000139593
118.91	0.6002	0.000132814
119.13	0.60044	0.000132814
119.35	0.60047	0.00013647
119.57	0.60023	0.000143434
119.79	0.60053	0.000140862
120.01	0.60013	0.000154204
120.23	0.60018	0.000148722
120.45	0.6002	0.000150074
120.67	0.60034	0.000146717
120.89	0.60077	0.000144085
121.11	0.60082	0.000145395
121.33	0.60056	0.000141501
121.55	0.6004	0.000137089
121.77	0.6	0.000166535
121.99	0.60034	0.000169576
122.21	0.60087	0.000160614
122.43	0.60064	0.000162074
122.65	0.60056	0.000175034
122.87	0.60024	0.000169576
123.09	0.60026	0.000179039
123.31	0.60005	0.000180667
123.53	0.60013	0.000181486
123.75	0.60016	0.000184801
123.97	0.60079	0.000178231
124.19	0.60056	0.000181486
124.41	0.6008	0.000182309
124.63	0.60048	0.000190748
124.85	0.6006	0.000183136
125.07	0.60031	0.000190748
125.29	0.60064	0.000185639
125.51	0.60098	0.000159167
125.73	0.60063	0.000152125
125.95	0.5972	0.000125227
126.17	0.51837	0.000143434
126.39	0.4087	8.99993e-05
126.61	0.29903	4.60672e-05
126.83	0.18916	2.7254e-05
127.05	0.10604	1.4596e-05
127.27	0.10178	7.95973e-06
127.49	0.10087	5.29702e-06
127.71	0.10084	5.74652e-06
127.93	0.10108	5.79876e-06
128.15	0.10103	5.90467e-06
128.37	0.10093	5.90467e-06
128.59	0.10101	5.98538e-06
128.81	0.10095	5.41823e-06
129.03	0.10106	5.82506e-06
129.25	0.10076	5.98538e-06
129.47	0.10053	5.46749e-06
129.69	0.10108	5.74652e-06
129.91	0.10087	5.49228e-06
130.13	0.10101	5.69475e-06
130.35	0.1013	5.90467e-06
130.57	0.10077	5.82506e-06
130.79	0.10093	5.64344e-06
131.01	0.10122	5.72057e-06
131.23	0.1006	5.72057e-06
131.45	0.10074	5.82506e-06
131.67	0.10048	5.72057e-06
131.89	0.10085	5.69475e-06
132.11	0.10044	5.77258e-06
132.33	0.10084	5.98538e-06
132.55	0.10082	5.95835e-06
132.77	0.10061	5.64344e-06
132.99	0.10047	6.178e-06
133.21	0.10064	5.56735e-06
133.43	0.1005	5.69475e-06
133.65	0.10066	5.51719e-06
133.87	0.10074	5.56735e-06
134.09	0.10069	5.49228e-06
134.31	0.10108	5.41823e-06
134.53	0.101	5.56735e-06
134.75	0.10082	5.5926e-06
134.97	0.1009	5.69475e-06
135.19	0.10088	5.49228e-06
135.41	0.10095	5.72057e-06
135.63	0.10042	5.5926e-06
135.85	0.10112	5.72057e-06
136.07	0.10087	5.82506e-06
136.29	0.10138	5.61796e-06
136.51	0.10088	5.66904e-06
136.73	0.10024	5.5926e-06
136.95	0.10444	5.51719e-06
137.17	0.1826	5.56735e-06
137.39	0.29154	5.61796e-06
137.61	0.40201	5.5926e-06
137.83	0.5113	1.73345e-05
138.05	0.59486	0.000104968
138.27	0.59988	0.000201392
138.49	0.60021	0.000276443
138.71	0.60021	0.00030538
138.93	0.60031	0.000332796
139.15	0.60024	0.000316637
139.37	0.59976	0.000301262
139.59	0.59991	0.000374346
139.81	0.59999	0.000386393
140.03	0.6006	0.000377749
140.25	0.60023	0.000369299
140.47	0.60013	0.000374346
140.69	0.6006	0.000388146
140.91	0.60061	0.000402454
141.13	0.60047	0.000388146
141.35	0.60069	0.000367631
141.57	0.60029	0.000400637
141.79	0.60024	0.000364319
142.01	0.6005	0.000386393
142.23	0.60064	0.000409805
142.45	0.60069	0.000388146
142.67	0.6005	0.000382912
142.89	0.59981	0.000365972
143.11	0.60058	0.000391675
143.33	0.59988	0.000389906
143.55	0.60037	0.000377749
143.77	0.60052	0.000391675
143.99	0.60042	0.000389906
144.21	0.60044	0.000389906
144.43	0.60085	0.000369299
144.65	0.60095	0.000389906
144.87	0.60036	0.000377749
145.09	0.60069	0.000404279
145.31	0.60021	0.000404279
145.53	0.60005	0.000370974
145.75	0.60052	0.000384649
145.97	0.60042	0.000370974
146.19	0.60052	0.00035296
146.41	0.60063	0.000444581
146.63	0.60036	0.000313784
146.85	0.60069	0.000341956
147.07	0.60071	0.000354561
147.29	0.60072	0.000346629
147.51	0.60036	0.000183136
147.73	0.60058	8.56292e-05
147.95	0.59723	3.9498e-05
148.17	0.51859	1.5134e-05
148.39	0.40918	1.40135e-05
148.61	0.29928	1.35766e-05
148.83	0.18935	1.4596e-05
149.05	0.10651	1.34543e-05
149.27	0.10108	1.37621e-05
149.49	0.10098	1.4596e-05
149.71	0.10103	1.38246e-05
149.93	0.10112	1.37621e-05
150.15	0.10136	1.43342e-05
150.37	0.10138	1.43992e-05
150.59	0.10093	1.41409e-05
150.81	0.10104	1.4596e-05
151.03	0.10076	1.4205e-05
151.322	0.10125	1.48626e-05
151.47	0.10106	1.43342e-05
151.69	0.10079	1.43342e-05
151.91	0.10056	1.49977e-05
152.13	0.10085	1.42695e-05
152.35	0.10087	1.45301e-05
152.57	0.10092	1.5134e-05
152.79	0.10092	1.39502e-05
153.01	0.10143	1.49977e-05
153.23	0.10085	1.56211e-05
153.45	0.10111	1.52716e-05
153.67	0.10106	1.49977e-05
153.89	0.1008	1.50657e-05
154.11	0.10085	1.493e-05
154.33	0.10087	1.45301e-05
154.55	0.10088	1.54804e-05
154.77	0.10077	1.47287e-05
154.99	0.10058	1.64183e-05
155.21	0.10125	1.56211e-05
155.43	0.10111	1.50657e-05
155.65	0.1013	1.43992e-05
155.87	0.10068	1.38246e-05
156.09	0.10141	1.36382e-05
156.31	0.10109	1.46622e-05
156.53	0.1013	1.49977e-05
156.75	0.10093	1.46622e-05
156.97	0.10093	1.43992e-05
157.19	0.10103	1.43342e-05
157.41	0.10111	1.35153e-05
157.63	0.10096	1.35766e-05
157.85	0.10095	1.4596e-05
158.07	0.10106	1.41409e-05
158.29	0.10104	1.42695e-05
158.51	0.10145	1.40771e-05
158.73	0.10125	1.39502e-05
158.95	0.10435	1.37e-05
159.17	0.18315	1.2859e-05
159.39	0.29236	1.40135e-05
159.61	0.40217	1.32129e-05
159.83	0.5122	1.40771e-05
160.05	0.59496	1.37e-05
160.27	0.60042	1.33331e-05
160.49	0.60028	2.01262e-05
160.71	0.60093	3.12166e-05
160.93	0.60061	7.21016e-05
161.15	0.60005	0.000207873
161.37	0.60032	0.000415406
161.59	0.60055	0.000523236
161.81	0.60036	0.000552433
162.03	0.60023	0.000540075
162.25	0.60056	0.000557455
162.47	0.60044	0.000518522
162.69	0.60045	0.000518522
162.91	0.60053	0.000525609
163.13	0.60052	0.000542524
163.35	0.60039	0.000559983
163.57	0.60079	0.000537636
163.79	0.60084	0.000530387
164.01	0.60074	0.000540075
164.23	0.60005	0.00051385
164.45	0.60069	0.000486692
164.67	0.60056	0.000438586
164.89	0.6008	0.000495582
165.11	0.60021	0.000440575
165.33	0.60018	0.000438586
165.55	0.60053	0.000448622
165.77	0.60077	0.000475804
165.99	0.60024	0.000456816
166.21	0.60031	0.000473656
166.43	0.60069	0.000456816
166.65	0.6005	0.000458888
166.87	0.6006	0.000469389
167.09	0.60052	0.000469389
167.31	0.60053	0.000473656
167.53	0.60084	0.000473656
167.75	0.60093	0.000484495
167.97	0.60105	0.000488899
168.19	0.60079	0.00046516
168.41	0.60044	0.000525609
168.63	0.60074	0.000471518
168.85	0.60055	0.00046516
169.07	0.60074	0.000493344
169.29	0.60044	0.000516181
169.51	0.60029	0.000493344
169.73	0.6005	0.000243546
169.95	0.5972	8.44747e-05
170.17	0.51872	3.70734e-05
170.39	0.40925	1.90625e-05
170.61	0.29903	1.99449e-05
170.83	0.18933	1.99449e-05
171.05	0.10646	1.92358e-05
171.27	0.10101	2.01262e-05
171.49	0.10104	2.06801e-05
171.71	0.1014	1.9676e-05
171.93	0.10133	1.89764e-05
172.15	0.10063	2.06801e-05
172.37	0.10066	1.91489e-05
172.59	0.10084	1.95871e-05
172.81	0.10092	1.94987e-05
173.03	0.101	2.04013e-05
173.25	0.10096	1.88908e-05
173.47	0.10095	1.94987e-05
173.69	0.10106	1.87206e-05
173.91	0.10087	1.94107e-05
174.13	0.10085	1.94107e-05
174.35	0.10079	1.88908e-05
174.57	0.10076	2.01262e-05
174.79	0.10096	1.88055e-05
175.01	0.10101	1.9323e-05
175.23	0.10093	1.91489e-05
175.45	0.10071	1.88908e-05
175.67	0.10082	1.9323e-05
175.89	0.10106	1.99449e-05
176.11	0.10108	1.9676e-05
176.33	0.10084	2.05868e-05
176.55	0.10159	1.9676e-05
176.77	0.101	2.05868e-05
176.99	0.10104	1.9323e-05
177.21	0.10114	1.94107e-05
177.43	0.10098	1.94107e-05
177.65	0.10095	2.04938e-05
177.87	0.10162	1.9676e-05
178.09	0.1012	2.05868e-05
178.31	0.10136	1.92358e-05
178.53	0.1008	2.00353e-05
178.75	0.10108	1.89764e-05
178.97	0.10109	1.95871e-05
179.19	0.101	1.95871e-05
179.41	0.10087	2.02175e-05
179.63	0.10071	1.94107e-05
179.85	0.10112	2.01262e-05
180.07	0.10135	2.01262e-05
180.29	0.10071	1.85519e-05
180.51	0.1009	2.3262e-05
180.73	0.10053	7.37515e-05
180.95	0.10414	0.000165783
181.17	0.18279	0.00028924
181.39	0.29223	0.000471518
181.61	0.40236	0.000509221
181.83	0.51225	0.000502355
182.05	0.59492	0.000518522
182.27	0.60026	0.000486692
182.49	0.60024	0.000523236
182.71	0.60008	0.000506922
182.93	0.60061	0.000537636
183.15	0.60024	0.000502355
183.37	0.60028	0.000504633
183.59	0.59996	0.000527992
183.81	0.60034	0.000530387
184.03	0.60053	0.000530387
184.25	0.60056	0.000506922
184.47	0.60071	0.000504633
184.69	0.60048	0.000537636
184.91	0.60074	0.000523236
185.13	0.60037	0.00051153
185.35	0.60037	0.000540075
185.57	0.60044	0.00051153
185.79	0.60055	0.000516181
186.01	0.60098	0.000520873
186.23	0.60023	0.000495582
186.45	0.60074	0.000516181
186.67	0.60047	0.00051385
186.89	0.60061	0.000504633
187.11	0.60077	0.000532793
187.33	0.60042	0.00051153
187.55	0.60077	0.000504633
187.77	0.60061	0.000495582
187.99	0.6004	0.000527992
188.21	0.60087	0.000502355
188.43	0.60042	0.000500087
188.65	0.60064	0.000497829
188.87	0.60093	0.000484495
189.09	0.60068	0.000482307
189.195	0.60071	0.000523236
189.53	0.60028	0.000502355
189.75	0.6008	0.000486692
189.97	0.60084	0.000484495
190.19	0.60037	0.000502355
190.41	0.60039	0.000502355
190.63	0.60048	0.000497829
190.85	0.60018	0.000504633
191.07	0.60031	0.000313784
191.29	0.60029	0.000152815
191.51	0.60056	8.03729e-05
191.73	0.60045	3.05182e-05
191.95	0.59747	2.17355e-05
192.17	0.51893	2.22329e-05
192.39	0.40923	2.13456e-05
192.61	0.29915	2.37944e-05
192.83	0.18906	2.21325e-05
193.05	0.10644	2.28448e-05
193.27	0.10114	2.28448e-05
193.49	0.10112	2.21325e-05
193.71	0.10136	2.28448e-05
193.93	0.10108	2.34735e-05
194.15	0.10101	2.29484e-05
194.37	0.10088	2.13456e-05
194.59	0.10119	2.13456e-05
194.81	0.10114	2.25368e-05
195.03	0.10114	2.12493e-05
195.25	0.10068	2.16374e-05
195.47	0.10101	2.46715e-05
195.69	0.10063	2.30525e-05
195.91	0.10079	2.25368e-05
196.13	0.10071	2.21325e-05
196.35	0.10101	2.30525e-05
196.57	0.10095	2.33675e-05
196.79	0.10096	2.20326e-05
197.01	0.10109	2.358e-05
197.23	0.1014	2.40107e-05
197.45	0.101	2.2639e-05
197.67	0.10103	2.27417e-05
197.89	0.10087	2.30525e-05
198.11	0.101	2.46715e-05
198.33	0.10098	2.44492e-05
198.55	0.101	2.358e-05
198.77	0.1006	2.2639e-05
198.99	0.10034	2.358e-05
199.21	0.1009	2.28448e-05
199.43	0.10136	2.27417e-05
199.65	0.1009	2.20326e-05
199.87	0.10095	2.3157e-05
200.09	0.10103	2.29484e-05
200.31	0.1009	2.21325e-05
200.53	0.10088	2.33675e-05
200.75	0.1009	2.30525e-05
200.97	0.10103	2.33675e-05
201.19	0.10165	2.25368e-05
201.41	0.10055	2.2639e-05
201.63	0.10093	2.40107e-05
201.85	0.10151	2.43388e-05
202.07	0.10095	2.34735e-05
202.29	0.10106	2.50087e-05
202.51	0.10108	2.3157e-05
202.73	0.1008	2.5697e-05
202.95	0.10394	4.97507e-05
203.17	0.18273	0.000118608
203.39	0.29196	0.000203223
203.61	0.40193	0.000406113
203.83	0.51167	0.000482307
204.05	0.59467	0.000537636
203.448	0.59975	0.000504633
204.49	0.5998	0.000554938
204.71	0.59996	0.000557455
204.93	0.60032	0.000504633
205.15	0.59996	0.000535209
205.37	0.60005	0.000535209
205.59	0.5998	0.000491117
205.81	0.59989	0.000502355
206.03	0.59991	0.000572798
206.25	0.60021	0.000610258
206.47	0.60045	0.000638507
206.69	0.59988	0.000547456
206.91	0.60039	0.000549939
207.13	0.60016	0.000542524
207.35	0.60036	0.000542524
207.57	0.60016	0.000547456
207.79	0.60026	0.000570211
208.01	0.60053	0.000610258
208.23	0.60037	0.000575395
208.45	0.60005	0.000632755
208.67	0.60032	0.000475804
208.89	0.60079	0.000452701
209.11	0.60092	0.000450657
209.33	0.60039	0.00051153
209.55	0.60055	0.000542524
209.77	0.60044	0.000547456
209.99	0.60077	0.000552433
210.21	0.60042	0.000530387
210.43	0.60048	0.000491117
210.65	0.60026	0.000562523
210.87	0.6009	0.000520873
211.09	0.60032	0.000500087
211.31	0.60064	0.000516181
211.53	0.60016	0.00051385
211.75	0.6004	0.000516181
211.97	0.60048	0.000525609
212.19	0.60045	0.000557455
212.41	0.60044	0.000554938
212.63	0.60063	0.000565074
212.85	0.60071	0.000562523
213.07	0.60092	0.000502355
213.29	0.60044	0.000495582
213.51	0.60031	0.000554938
213.73	0.6004	0.00051385
213.95	0.5972	0.000338875
214.17	0.51837	0.000189887
214.39	0.40946	9.50214e-05
214.61	0.29925	4.62761e-05
214.83	0.18946	2.30525e-05
215.05	0.10659	2.45601e-05
215.27	0.10186	2.50087e-05
215.49	0.10106	2.29484e-05
215.71	0.10146	2.34735e-05
215.93	0.10125	2.25368e-05
216.15	0.10149	2.358e-05
216.37	0.10136	2.29484e-05
216.59	0.10138	2.34735e-05
216.81	0.10101	2.25368e-05
217.03	0.10109	2.358e-05
217.25	0.10108	2.29484e-05
217.47	0.1014	2.34735e-05
217.69	0.10116	2.39023e-05
217.91	0.1014	2.358e-05
218.13	0.10103	2.29484e-05
218.35	0.1012	2.34735e-05
218.57	0.10088	2.25368e-05
218.79	0.1006	2.29484e-05
219.01	0.1006	2.34735e-05
219.23	0.10104	2.39023e-05
219.45	0.10108	2.358e-05
219.67	0.10114	2.43388e-05
219.89	0.10088	2.34735e-05
		--
		--
		--
		--
		--

## Sheet: fig5b
Time(us)	voltage	current
0.065	0.10094	2.96524e-08
0.195	0.10105	2.92886e-08
0.325	0.10148	2.68327e-08
0.455	0.10129	2.72875e-08
0.585	0.14021	2.78332e-08
0.715	0.20537	3.61892e-08
0.845	0.27009	5.82081e-08
0.975	0.33493	8.23751e-08
1.105	0.40003	1.14061e-07
1.235	0.46432	1.48432e-07
1.365	0.52973	1.90321e-07
1.495	0.58889	2.41341e-07
1.625	0.60039	2.51544e-07
1.755	0.60069	2.43489e-07
1.885	0.60007	2.47248e-07
2.015	0.60064	2.48859e-07
2.145	0.60066	2.46174e-07
2.275	0.60088	2.36507e-07
2.405	0.60045	2.58526e-07
2.535	0.60015	2.55841e-07
2.665	0.60045	2.46174e-07
2.795	0.60072	2.46711e-07
2.925	0.60061	2.46711e-07
3.055	0.60093	2.5423e-07
3.185	0.60031	2.451e-07
3.315	0.60042	2.55304e-07
3.445	0.60085	2.52619e-07
3.575	0.60064	2.5047e-07
3.705	0.60107	2.56378e-07
3.887	0.60034	2.70594e-07
3.965	0.60042	2.72807e-07
4.095	0.60042	2.80697e-07
4.225	0.6008	2.87642e-07
4.355	0.60039	2.97169e-07
4.485	0.6005	2.9356e-07
4.615	0.60028	2.98382e-07
4.745	0.60072	3.04521e-07
4.875	0.60018	2.94758e-07
5.005	0.60042	3.08265e-07
5.135	0.60072	3.12055e-07
5.265	0.60104	2.77071e-07
5.395	0.60069	3.08265e-07
5.525	0.60069	2.996e-07
5.655	0.60055	3.13329e-07
5.785	0.60053	3.09523e-07
5.915	0.60028	2.8137e-07
6.045	0.60099	3.05764e-07
6.175	0.60012	3.04521e-07
6.305	0.60091	2.92367e-07
6.435	0.60096	2.98382e-07
6.565	0.60096	3.04521e-07
6.695	0.60031	3.10787e-07
6.825	0.60093	3.09523e-07
6.955	0.60088	3.10787e-07
7.085	0.60099	3.14608e-07
7.215	0.60121	2.98382e-07
7.345	0.60066	2.72838e-07
7.475	0.60061	3.02051e-07
7.605	0.6008	3.04521e-07
7.735	0.60069	2.996e-07
7.865	0.60001	2.97169e-07
7.995	0.60058	3.07012e-07
8.125	0.60072	3.14608e-07
8.255	0.60061	3.05057e-07
8.385	0.60077	3.02051e-07
8.515	0.60085	3.02051e-07
8.645	0.60072	3.3587e-07
8.775	0.60093	3.23707e-07
8.905	0.60047	3.3458e-07
9.035	0.60058	3.26355e-07
9.165	0.6005	3.46373e-07
9.295	0.60058	3.14608e-07
9.425	0.60093	3.27687e-07
9.555	0.60077	3.53104e-07
9.685	0.6008	3.15892e-07
9.815	0.60083	3.23707e-07
9.945	0.60112	3.71222e-07
10.075	0.60104	3.17181e-07
10.205	0.60012	3.75533e-07
10.335	0.60088	3.3854e-07
10.465	0.60121	3.71222e-07
10.595	0.60102	3.18476e-07
10.725	0.6015	3.3854e-07
10.855	0.6018	3.35794e-07
10.985	0.60088	3.27687e-07
11.115	0.60088	3.45506e-07
11.245	0.60074	3.30367e-07
11.375	0.60018	3.44101e-07
11.505	0.59247	2.86473e-07
11.635	0.53607	1.92469e-07
11.765	0.47192	1.48432e-07
11.895	0.4067	1.17283e-07
12.025	0.3419	8.45233e-08
12.155	0.27684	6.14303e-08
12.285	0.21201	4.34566e-08
12.415	0.14715	3.72633e-08
12.545	0.10317	3.48764e-08
12.675	0.10151	3.48764e-08
12.805	0.10157	3.41733e-08
12.935	0.10154	3.67729e-08
13.065	0.10148	3.40344e-08
13.195	0.10178	3.66235e-08
13.325	0.10146	4.02203e-08
13.455	0.10211	3.67729e-08
13.585	0.14059	3.58851e-08
13.715	0.20564	5.19864e-08
13.845	0.2702	7.4095e-08
13.975	0.33533	1.17883e-07
14.105	0.40057	1.71473e-07
14.235	0.46478	2.34641e-07
14.365	0.52989	3.29024e-07
14.495	0.58849	4.44765e-07
14.625	0.59947	5.74877e-07
14.755	0.60015	7.07607e-07
14.885	0.60028	6.03674e-07
15.015	0.60039	6.57583e-07
15.145	0.60064	7.28073e-07
15.275	0.60091	8.63915e-07
15.405	0.60042	9.52634e-07
15.535	0.60047	9.72234e-07
15.665	0.60064	1.03349e-06
15.795	0.60012	1.11211e-06
15.925	0.60036	1.0986e-06
16.055	0.60069	1.11665e-06
16.185	0.60045	1.19184e-06
16.315	0.6005	1.36331e-06
16.445	0.60066	1.26728e-06
16.575	0.60036	1.43892e-06
16.705	0.60091	1.54051e-06
16.835	0.6002	1.49538e-06
16.965	0.60028	1.58426e-06
17.095	0.6008	2.04876e-06
17.225	0.60047	2.02387e-06
17.355	0.60083	1.47254e-06
17.485	0.60088	1.97501e-06
17.615	0.6008	1.67197e-06
17.745	0.60088	1.95899e-06
17.875	0.60058	1.80577e-06
18.005	0.6011	2.04876e-06
18.135	0.60069	1.86223e-06
18.265	0.60099	1.99583e-06
18.395	0.60102	2.39172e-06
18.525	0.60096	2.37232e-06
18.655	0.60085	2.55278e-06
18.785	0.60077	2.41129e-06
18.915	0.60074	2.10632e-06
19.045	0.6005	2.53207e-06
19.175	0.60093	2.337e-06
19.305	0.60085	2.62662e-06
19.435	0.60107	2.48544e-06
19.565	0.60104	2.6916e-06
19.695	0.60066	2.25743e-06
19.825	0.60121	2.22294e-06
19.955	0.60085	2.30129e-06
20.085	0.60028	2.49503e-06
20.215	0.60123	2.49503e-06
20.345	0.60039	2.3916e-06
20.475	0.60093	2.87286e-06
20.605	0.60058	2.337e-06
20.735	0.60121	2.51431e-06
20.865	0.60091	2.89635e-06
20.995	0.60053	2.41008e-06
21.125	0.60077	2.52401e-06
21.255	0.60091	2.53374e-06
21.385	0.60115	2.52401e-06
21.515	0.60091	2.68433e-06
21.645	0.60066	2.57305e-06
21.775	0.60064	2.61297e-06
21.905	0.60085	2.62305e-06
22.035	0.60072	2.65351e-06
22.165	0.60129	2.77895e-06
22.295	0.60131	2.83295e-06
22.425	0.60115	2.76827e-06
22.555	0.60069	2.77895e-06
22.685	0.60121	2.78967e-06
22.815	0.60088	2.58297e-06
22.945	0.60093	2.67402e-06
23.075	0.60093	2.84387e-06
23.205	0.60077	2.97831e-06
23.335	0.60104	2.888e-06
23.465	0.60085	3.07144e-06
23.595	0.60085	2.98979e-06
23.725	0.60083	3.05964e-06
23.855	0.60074	2.81122e-06
23.985	0.60072	2.86585e-06
24.115	0.60053	2.91031e-06
24.245	0.60093	2.81122e-06
24.375	0.60093	2.63317e-06
24.505	0.59277	2.75819e-06
24.635	0.53645	2.24082e-06
24.765	0.47132	1.83539e-06
24.895	0.40676	1.4316e-06
25.025	0.3419	1.05046e-06
25.155	0.27703	7.73943e-07
25.285	0.21214	5.7958e-07
25.415	0.14723	4.39363e-07
25.545	0.10308	3.37164e-07
25.675	0.10148	1.4869e-07
25.805	0.10192	1.53615e-07
25.935	0.10157	1.63959e-07
26.065	0.10148	1.70775e-07
26.195	0.10148	1.78601e-07
26.325	0.10113	1.72875e-07
26.455	0.10143	2.0935e-07
26.585	0.14086	3.28356e-07
26.715	0.20613	4.68339e-07
26.845	0.27023	8.58728e-07
26.975	0.33541	1.24792e-06
27.105	0.40038	1.84795e-06
27.235	0.46508	2.4759e-06
27.365	0.53022	3.16749e-06
27.495	0.58898	4.32628e-06
27.625	0.60053	5.86369e-06
27.755	0.60042	6.45596e-06
27.885	0.60004	8.58341e-06
28.015	0.60047	8.35523e-06
28.145	0.60053	8.98915e-06
28.275	0.60061	9.7835e-06
28.405	0.60104	1.11514e-05
28.535	0.60088	1.16337e-05
28.665	0.60061	1.18597e-05
28.795	0.60099	1.17236e-05
28.925	0.60104	1.13244e-05
29.055	0.60034	1.17688e-05
29.185	0.60039	1.14559e-05
29.315	0.60039	1.16785e-05
29.445	0.60061	1.28581e-05
29.575	0.60088	1.35179e-05
29.705	0.60069	1.39944e-05
29.835	0.60058	1.34142e-05
29.965	0.60099	1.3887e-05
30.095	0.60096	1.4432e-05
30.225	0.60091	1.5951e-05
30.355	0.60102	1.76979e-05
30.485	0.60074	1.84633e-05
30.615	0.60085	1.8822e-05
30.745	0.60047	2.05643e-05
30.875	0.60072	2.05643e-05
31.005	0.60028	2.04066e-05
31.135	0.60083	2.17865e-05
31.265	0.60118	2.22098e-05
31.395	0.60077	2.31704e-05
31.525	0.60064	2.50842e-05
31.655	0.6005	2.6127e-05
31.785	0.60064	2.64482e-05
31.915	0.60107	2.80002e-05
32.045	0.60088	2.58097e-05
32.175	0.60077	2.92833e-05
32.305	0.60047	2.74357e-05
32.435	0.60061	2.66645e-05
32.565	0.60085	2.74357e-05
32.695	0.60096	2.94028e-05
32.825	0.6002	2.428e-05
32.955	0.60031	2.44786e-05
33.085	0.60036	2.81145e-05
33.215	0.60131	3.06252e-05
33.345	0.60091	2.56003e-05
33.475	0.60066	2.71025e-05
33.605	0.60042	3.15109e-05
33.735	0.60112	2.46788e-05
33.865	0.60096	3.20285e-05
33.995	0.60123	2.68826e-05
34.125	0.60093	3.20285e-05
34.255	0.60074	3.29549e-05
34.385	0.60121	2.78864e-05
34.515	0.60121	2.84602e-05
34.645	0.60061	2.98858e-05
34.775	0.60083	3.29549e-05
34.905	0.60107	3.26875e-05
35.035	0.60088	3.30894e-05
35.165	0.60074	2.83445e-05
35.295	0.60069	3.08757e-05
35.425	0.60069	2.80002e-05
35.555	0.60074	3.34962e-05
35.685	0.60066	3.22905e-05
35.815	0.60077	3.00078e-05
35.945	0.60064	3.21593e-05
36.075	0.60093	3.21593e-05
36.205	0.60074	3.28209e-05
36.335	0.60121	3.13828e-05
36.465	0.60126	3.24223e-05
36.595	0.60083	3.26875e-05
36.725	0.60042	3.07502e-05
36.855	0.60121	3.02532e-05
36.985	0.60091	3.43249e-05
37.115	0.60064	3.29549e-05
37.245	0.60102	2.83445e-05
37.375	0.60115	3.01303e-05
37.505	0.5928	2.68826e-05
37.635	0.53624	2.07137e-05
37.765	0.47156	1.42401e-05
37.895	0.40689	1.0449e-05
38.025	0.34236	7.33119e-06
38.155	0.27711	4.17886e-06
38.285	0.21223	2.68066e-06
38.415	0.14793	2.71716e-06
38.545	0.10295	4.02955e-06
38.675	0.10246	4.09996e-06
38.805	0.10224	3.85878e-06
38.935	0.10181	3.58491e-06
39.065	0.10186	3.84211e-06
39.195	0.10157	4.04704e-06
39.325	0.1011	4.04704e-06
39.455	0.10148	3.58491e-06
39.585	0.14078	3.90924e-06
39.715	0.20642	4.13562e-06
39.845	0.26971	4.13562e-06
39.975	0.33503	4.09996e-06
40.105	0.40017	7.26155e-06
40.235	0.46492	1.33962e-05
40.365	0.53043	3.24223e-05
40.495	0.58887	4.56178e-05
40.625	0.60018	5.94942e-05
40.755	0.60023	7.32388e-05
40.885	0.60031	9.36966e-05
41.015	0.60118	0.000108872
41.145	0.60064	0.000120331
41.275	0.6008	0.000123617
41.405	0.60072	0.000128468
41.535	0.60077	0.000131633
41.665	0.60069	0.000130565
41.795	0.60104	0.000142805
41.925	0.60107	0.000138791
42.055	0.60064	0.000143974
42.185	0.60069	0.000146936
42.315	0.60036	0.000141647
42.445	0.60126	0.000142225
42.575	0.60093	0.000146936
42.705	0.60112	0.000148138
42.835	0.60077	0.000148138
42.965	0.60126	0.000148138
43.095	0.60085	0.000159407
43.225	0.60047	0.000170141
43.355	0.60066	0.000164017
43.485	0.60047	0.000167392
43.615	0.60134	0.000156831
43.745	0.60102	0.000164017
43.875	0.60066	0.000154926
44.005	0.60072	0.000156831
44.135	0.60045	0.000171533
44.265	0.60085	0.000172936
44.395	0.60015	0.000166034
44.525	0.60031	0.000178664
44.655	0.60112	0.000176494
44.785	0.60083	0.000175777
44.915	0.6011	0.000177938
45.045	0.60096	0.000173642
45.175	0.60053	0.000180861
45.305	0.60047	0.00018838
45.435	0.60102	0.000187614
45.2351	0.60107	0.000171533
45.695	0.60061	0.000177215
45.825	0.60102	0.000172233
45.955	0.6005	0.000189921
46.085	0.60102	0.000189921
46.215	0.60085	0.000170141
46.345	0.60104	0.000177215
46.475	0.60083	0.000177938
46.605	0.60088	0.000175777
46.735	0.60085	0.000183084
46.865	0.60093	0.000171533
46.995	0.60055	0.000175062
47.125	0.60104	0.000180861
47.255	0.60085	0.000200248
47.385	0.60115	0.000197816
47.515	0.60085	0.000189921
47.645	0.60055	0.000197816
47.775	0.60069	0.00019304
47.905	0.60069	0.000200248
48.035	0.60074	0.000189921
48.165	0.60102	0.000189921
48.295	0.60074	0.000190696
48.425	0.60118	0.000205202
48.555	0.60074	0.000211999
48.685	0.60099	0.000220812
48.815	0.60085	0.000211999
48.945	0.60074	0.000201886
49.075	0.60129	0.000187614
49.205	0.60107	0.000201065
49.335	0.60118	0.000197012
49.465	0.60104	0.000172233
49.595	0.60107	0.000168761
49.725	0.60102	0.000168075
49.855	0.60091	0.00012898
49.985	0.60058	8.4097e-05
50.115	0.60061	6.14048e-05
50.245	0.60074	4.03438e-05
50.375	0.60099	2.96653e-05
50.505	0.59285	2.34797e-05
50.635	0.53645	1.86645e-05
50.765	0.47192	1.47089e-05
50.895	0.40719	1.50308e-05
51.025	0.34217	1.47727e-05
51.155	0.27752	1.47727e-05
51.285	0.21196	1.52274e-05
51.415	0.14739	1.47089e-05
51.545	0.10333	1.38436e-05
51.675	0.10189	1.50308e-05
51.805	0.10189	1.4519e-05
51.935	0.10159	1.47089e-05
52.065	0.10151	1.48368e-05
52.195	0.10189	1.50961e-05
52.325	0.10127	1.46453e-05
52.455	0.10157	1.50308e-05
52.585	0.14121	1.42697e-05
52.715	0.2055	1.55607e-05
52.845	0.27017	1.60396e-05
52.975	0.33544	1.77963e-05
53.105	0.40036	2.08888e-05
53.235	0.46457	2.59387e-05
53.365	0.53013	3.13832e-05
53.495	0.58873	4.23121e-05
53.625	0.60015	5.2541e-05
53.755	0.60018	6.96213e-05
53.885	0.60083	9.02782e-05
54.015	0.60047	0.000117064
54.145	0.60066	0.000144111
54.275	0.60118	0.000133883
54.405	0.60091	0.00015512
54.535	0.60069	0.000186869
54.665	0.60096	0.000202017
54.795	0.60045	0.000213716
54.925	0.60093	0.000260825
55.055	0.60123	0.000293175
55.185	0.60028	0.000307478
55.315	0.60031	0.000315572
55.445	0.60118	0.000312851
55.575	0.60083	0.000316941
55.705	0.6002	0.000314208
55.835	0.60083	0.000333847
55.965	0.60104	0.00036091
56.095	0.60104	0.000359351
56.225	0.60077	0.000359351
56.355	0.60072	0.000425466
56.485	0.60104	0.000402176
56.615	0.60137	0.000402176
56.745	0.60053	0.000359351
56.875	0.60107	0.000425466
57.005	0.60112	0.000402176
57.135	0.60104	0.000380161
57.265	0.60102	0.000425466
57.395	0.60093	0.000402176
57.525	0.60083	0.000425466
57.655	0.60093	0.000484727
57.785	0.60099	0.00046107
57.915	0.60083	0.000438567
58.045	0.60112	0.000450105
58.175	0.60107	0.000464633
58.305	0.60134	0.000464633
58.435	0.60115	0.000450105
58.565	0.60107	0.000503746
58.695	0.60061	0.000476171
58.825	0.60066	0.000503746
58.955	0.60096	0.000503746
59.085	0.60096	0.000476171
59.215	0.60083	0.000503746
59.345	0.60074	0.000525534
59.475	0.60072	0.000476171
59.605	0.60107	0.000503746
59.735	0.60107	0.000556769
59.865	0.60077	0.000532918
59.995	0.6011	0.000529595
60.125	0.60177	0.000497965
60.255	0.60096	0.000532918
60.385	0.60093	0.000503746
60.515	0.60091	0.000532918
60.645	0.60137	0.000532918
60.775	0.60177	0.000503746
60.905	0.60131	0.000476171
61.035	0.60137	0.000476171
61.165	0.60123	0.000532918
61.295	0.60083	0.000532918
61.425	0.60077	0.000503746
61.555	0.60123	0.000585337
61.685	0.60115	0.000476171
61.815	0.6015	0.000503746
61.945	0.6014	0.000476171
62.075	0.60085	0.000563779
62.205	0.60096	0.000532918
62.335	0.60083	0.000503746
62.465	0.60115	0.000532918
62.595	0.60137	0.000596428
62.725	0.60099	0.000539886
62.855	0.60102	0.000517505
62.985	0.60115	0.000567588
63.115	0.60145	0.000563779
63.245	0.60115	0.000350819
63.375	0.60161	0.00038182
63.505	0.59275	0.000385132
63.635	0.53675	0.000351654
63.765	0.47159	0.000307478
63.895	0.40714	0.000277126
64.025	0.34179	0.000238152
64.155	0.27728	0.000191788
64.285	0.21233	0.000153782
64.415	0.14753	0.000135633
64.545	0.10346	0.000121191
64.675	0.10195	9.50935e-05
64.805	0.10176	9.55062e-05
64.935	0.10127	0.000101475
65.065	0.10216	0.000103249
65.195	0.10186	0.000105053
65.325	0.10157	0.000108286
65.455	0.10178	0.000102358
65.585	0.14061	0.000108756
65.715	0.20618	0.000109228
65.845	0.27025	0.000105508
65.975	0.33544	0.000109702
66.105	0.40038	0.000112103
66.235	0.46473	0.000141024
66.365	0.53013	0.000167695
66.495	0.58906	0.000223174
66.625	0.60047	0.000289391
66.755	0.60088	0.000342635
66.885	0.60093	0.000429167
67.015	0.60104	0.000508128
67.145	0.60134	0.000568683
67.275	0.60066	0.000636455
67.405	0.60077	0.000753554
67.535	0.60093	0.000797192
67.665	0.6014	0.000892197
67.795	0.60096	0.000892197
67.925	0.60129	0.000943864
68.055	0.60085	0.000943864
68.185	0.60091	0.001
68.315	0.60069	0.000943864
68.445	0.60131	0.000943864
68.575	0.60061	0.0011
68.705	0.60142	0.000943864
68.835	0.60069	0.000897333
68.965	0.6008	0.001
69.095	0.60115	0.000897333
69.225	0.6008	0.000943864
69.355	0.60126	0.000998524
69.485	0.60074	0.001
69.615	0.60061	0.001
69.745	0.60145	0.000950665
69.875	0.6014	0.001
70.005	0.60104	0.001
70.135	0.60118	0.00112
70.265	0.60129	0.00106
70.395	0.60085	0.001
70.525	0.60107	0.001
70.655	0.60093	0.001
70.785	0.60074	0.00112
70.915	0.60088	0.00118
71.045	0.60083	0.00112
71.175	0.60107	0.001
71.305	0.60077	0.00118
71.435	0.6008	0.00125
71.565	0.60102	0.00118
71.695	0.60072	0.00118
71.825	0.60093	0.001
71.955	0.6011	0.00106
72.085	0.60069	0.001
72.215	0.60085	0.000943864
72.345	0.60104	0.00104
72.475	0.60102	0.00106
72.605	0.60126	0.000893886
72.735	0.60088	0.00112
72.865	0.60167	0.000892197
72.995	0.60091	0.000954331
73.125	0.60104	0.001
73.255	0.60085	0.001
73.385	0.60118	0.000943864
73.515	0.60088	0.000904267
73.645	0.60096	0.000943864
73.775	0.60077	0.00122
73.905	0.60047	0.00112
74.035	0.60077	0.00098797
74.165	0.60131	0.001
74.295	0.60066	0.000998524
74.425	0.60091	0.001
74.555	0.60093	0.000892197
74.685	0.60064	0.00105
74.815	0.60069	0.00104
74.945	0.60053	0.00106
75.075	0.60069	0.00109
75.205	0.60077	0.00106
75.335	0.60096	0.000892197
75.465	0.60069	0.00105
75.595	0.60099	0.000892197
75.725	0.60107	0.001
75.855	0.60085	0.00112
75.985	0.60142	0.000892197
76.115	0.60126	0.001
76.245	0.60053	0.001
76.375	0.60066	0.000998524
76.505	0.5928	0.000783503
76.635	0.5367	0.000644778
76.765	0.47192	0.000490826
76.895	0.40703	0.000412763
77.025	0.34211	0.000322479
77.155	0.27758	0.000261957
77.285	0.21252	0.000206439
77.415	0.14726	0.000168423
77.545	0.10352	0.00015445
77.675	0.10195	0.000134464
77.805	0.10165	0.000138003
77.935	0.10119	0.000138003
78.065	0.10162	0.000123308
78.195	0.10173	0.000130449
78.325	0.1017	0.000136222
78.455	0.10178	0.000118595
78.585	0.14091	0.000127655
78.715	0.20613	0.000139808
78.845	0.27031	0.000129885
78.975	0.33547	0.000127103
79.105	0.40071	0.000133304
79.235	0.46468	0.000135633
79.365	0.52986	0.000153118
79.495	0.58925	0.000203775
79.625	0.60042	0.000258575
79.755	0.60058	0.000323879
79.885	0.6005	0.000429167
80.015	0.60058	0.000568683
80.145	0.60039	0.000712304
80.275	0.60018	0.000843358
80.405	0.60077	0.00112
80.535	0.60074	0.00112
80.665	0.6008	0.00118
80.795	0.60023	0.001
80.925	0.60031	0.00132
81.055	0.60069	0.00132
81.185	0.60074	0.00125
81.315	0.6005	0.00132
81.445	0.60096	0.001
81.575	0.60104	0.00125
81.705	0.60104	0.00125
81.835	0.60026	0.00125
81.965	0.60099	0.00132
82.095	0.60058	0.00125
82.225	0.60134	0.00125
82.355	0.60069	0.00125
82.485	0.60118	0.00118
82.615	0.60096	0.00118
82.745	0.60055	0.00118
82.875	0.60112	0.00118
83.005	0.6005	0.00118
83.135	0.60102	0.00112
83.265	0.6005	0.001
83.395	0.60123	0.00106
83.525	0.60093	0.00112
83.655	0.60045	0.00106
83.785	0.60083	0.00106
83.915	0.60053	0.00106
84.045	0.60096	0.00117
84.175	0.60066	0.00106
84.305	0.60077	0.00105
84.435	0.60093	0.000892197
84.565	0.60074	0.00112
84.695	0.60126	0.00115
84.825	0.60085	0.00112
84.955	0.60137	0.001
85.085	0.60096	0.0011
85.215	0.60088	0.001
85.345	0.60074	0.00112
85.475	0.60099	0.000892197
85.605	0.60107	0.00117
85.735	0.60102	0.001
85.865	0.60123	0.001
85.995	0.60104	0.0011
86.125	0.60093	0.001
86.255	0.60118	0.001
86.385	0.60039	0.000969138
86.515	0.60072	0.001
86.645	0.60055	0.001
86.775	0.60042	0.001
86.905	0.60121	0.000969138
87.035	0.60102	0.001
87.165	0.6005	0.00116
87.295	0.60074	0.001
87.425	0.6005	0.00118
87.555	0.60036	0.001
87.685	0.60047	0.001
87.815	0.60129	0.000892197
87.945	0.60091	0.001
88.075	0.60066	0.00129
88.205	0.60104	0.001
88.335	0.60069	0.000998524
88.465	0.60053	0.00106
88.595	0.60091	0.000943864
88.725	0.60099	0.00106
88.855	0.60148	0.000943864
88.985	0.60069	0.00106
89.115	0.60107	0.000998524
89.245	0.60088	0.00106
89.375	0.60028	0.000943864
89.505	0.59275	0.000731054
89.635	0.53613	0.000606849
89.765	0.47151	0.000542229
89.895	0.40649	0.000495095
90.025	0.34225	0.000373633
90.155	0.27714	0.00028814
90.285	0.21212	0.000226093
90.415	0.14731	0.000223174
90.545	0.103	0.000175116
90.675	0.10189	0.00015445
90.805	0.10189	0.000155793
90.935	0.1017	0.000178949
91.065	0.10124	0.000170625
91.195	0.10146	0.000176639
91.325	0.10148	0.000163394
91.455	0.10135	0.000167695
91.585	0.14064	0.000167695
91.715	0.20594	0.000169888
91.845	0.26998	0.000166249
91.975	0.33468	0.000177406
92.105	0.39992	0.000176639
92.235	0.46457	0.00019262
92.365	0.53019	0.000179726
92.495	0.58903	0.000173606
92.625	0.60015	0.000244421
92.755	0.60042	0.00030615
92.885	0.6005	0.000383468
93.015	0.60072	0.000480313
93.145	0.60055	0.000601616
93.275	0.60102	0.000712304
93.405	0.60072	0.000797192
93.535	0.60066	0.000892197
93.665	0.60053	0.000892197
93.795	0.60093	0.000943864
93.925	0.6005	0.000943864
94.055	0.60074	0.000943864
94.185	0.60083	0.000943864
94.315	0.60072	0.00106
94.445	0.60072	0.001
94.575	0.60031	0.000943864
94.705	0.60066	0.001
94.835	0.60083	0.000892197
94.965	0.60096	0.00106
95.095	0.60088	0.001
95.225	0.6008	0.001
95.355	0.60093	0.000892197
95.485	0.60083	0.001
95.615	0.60072	0.001
95.745	0.60074	0.001
95.875	0.60074	0.001
96.005	0.60091	0.001
96.135	0.60137	0.001
96.265	0.60088	0.00112
96.395	0.60083	0.001
96.525	0.60031	0.001
96.655	0.60099	0.000904267
96.785	0.60064	0.001
96.915	0.60102	0.000892197
97.045	0.60096	0.000860134
97.175	0.60145	0.001
97.305	0.6011	0.001
97.435	0.60159	0.00101
97.565	0.60093	0.000904267
97.695	0.60107	0.001
97.825	0.60088	0.001
97.955	0.60069	0.001
98.085	0.60099	0.000860134
98.215	0.6008	0.001
98.345	0.60137	0.000904267
98.475	0.60069	0.000887031
98.605	0.60102	0.000904267
98.735	0.60164	0.000860134
98.865	0.60115	0.000904267
98.995	0.60118	0.000904267
99.125	0.60107	0.001
99.255	0.60156	0.000921838
99.385	0.60096	0.000904267
99.515	0.60074	0.001
99.645	0.60088	0.000818154
99.775	0.60145	0.000778223
99.905	0.6011	0.000818154
100.035	0.60088	0.000921838
100.165	0.60104	0.000778223
100.295	0.6011	0.000860134
100.425	0.60069	0.000818154
100.555	0.60134	0.000778223
100.685	0.60118	0.000772256
100.815	0.60077	0.000827656
100.945	0.60091	0.000778223
101.075	0.60093	0.000740242
101.205	0.60093	0.000778223
101.335	0.6014	0.000793345
101.465	0.60142	0.000818154
101.595	0.60123	0.000818154
101.725	0.60159	0.000778223
101.855	0.60153	0.000808761
101.985	0.60129	0.000781225
102.115	0.60104	0.000860134
102.245	0.60134	0.000853538
102.375	0.60142	0.000704114
102.505	0.59383	0.000503746
102.635	0.53645	0.000277126
102.765	0.47167	0.000135047
102.895	0.40762	6.72507e-05
103.025	0.34198	3.39273e-05
103.155	0.27749	2.07087e-05
103.285	0.21244	1.09097e-05
103.415	0.14707	5.8987e-06
103.545	0.10365	3.12102e-06
103.675	0.10224	1.46278e-06
103.805	0.1014	7.12831e-07
103.935	0.10189	4.1486e-07
104.169	0.10195	2.58767e-07
104.195	0.10173	2.76133e-07
104.325	0.10151	2.93392e-07
104.455	0.1023	2.7494e-07
104.585	0.1411	2.66731e-07
104.715	0.20591	2.80958e-07
104.845	0.27039	2.88353e-07
104.975	0.33533	2.61017e-07
105.105	0.40006	2.85867e-07
105.235	0.46533	3.38466e-07
105.365	0.52978	4.31346e-07
105.495	0.58963	6.51159e-07
105.625	0.6002	8.89379e-07
105.755	0.60096	1.17791e-06
105.885	0.60085	1.53032e-06
106.015	0.60064	2.02679e-06
106.145	0.60053	2.28365e-06
106.275	0.6008	2.4287e-06
106.405	0.60091	2.51431e-06
106.535	0.60066	2.59294e-06
106.665	0.60085	2.49503e-06
106.795	0.6015	2.58297e-06
106.925	0.60091	2.43807e-06
107.398	0.60091	2.55332e-06
107.185	0.60156	2.50465e-06
107.315	0.6008	2.44747e-06
107.445	0.60102	2.59294e-06
107.575	0.60118	2.38241e-06
107.705	0.60159	2.36414e-06
107.835	0.60104	2.48544e-06
107.965	0.60137	2.15553e-06
108.095	0.60131	2.36414e-06
108.225	0.60134	2.34601e-06
108.355	0.60085	2.49503e-06
108.485	0.60131	2.56317e-06
108.615	0.60115	2.67402e-06
108.745	0.60099	2.15553e-06
108.875	0.60118	2.20589e-06
109.005	0.60083	2.89913e-06
109.135	0.60145	2.72598e-06
109.265	0.60118	2.2144e-06
109.395	0.60102	2.60294e-06
109.525	0.60112	2.92154e-06
109.655	0.60104	3.04789e-06
109.785	0.60137	2.31908e-06
109.915	0.60102	2.96686e-06
110.045	0.60104	1.89842e-06
110.175	0.60085	1.96533e-06
110.305	0.60126	2.26613e-06
110.435	0.60118	1.89842e-06
110.565	0.60064	2.32802e-06
110.695	0.60137	2.30129e-06
110.825	0.60172	2.36414e-06
110.955	0.60131	2.36414e-06
111.085	0.60115	2.50465e-06
111.215	0.60083	2.53374e-06
111.345	0.60104	2.62305e-06
111.475	0.60137	2.14725e-06
111.567	0.60131	2.54351e-06
111.735	0.60074	2.49503e-06
111.865	0.60131	2.68433e-06
111.995	0.60077	2.40082e-06
112.125	0.6014	2.24876e-06
112.255	0.6014	2.46639e-06
112.385	0.60104	2.43807e-06
112.515	0.6014	2.06618e-06
112.645	0.60058	2.69468e-06
112.775	0.6011	2.02679e-06
112.905	0.6015	2.11445e-06
113.035	0.60126	2.40082e-06
113.165	0.60126	2.48544e-06
113.295	0.60118	2.66375e-06
113.425	0.60088	3.00132e-06
113.555	0.60137	3.15532e-06
113.685	0.60156	3.16749e-06
113.815	0.60093	3.31722e-06
113.945	0.6014	3.39472e-06
114.075	0.60102	3.59648e-06
114.205	0.60093	3.58267e-06
114.335	0.60169	3.31722e-06
114.465	0.60134	3.5689e-06
114.595	0.60064	3.44739e-06
114.725	0.6008	3.54153e-06
114.855	0.60069	3.51438e-06
114.985	0.60148	3.52793e-06
115.115	0.60096	3.21663e-06
115.245	0.60123	2.46639e-06
115.375	0.60077	1.92047e-06
115.505	0.59275	1.33231e-06
115.635	0.53637	8.55797e-07
115.765	0.47194	5.62557e-07
115.895	0.40697	4.23124e-07
116.025	0.34211	3.05052e-07
116.155	0.27728	2.82177e-07
116.285	0.2116	2.69051e-07
116.415	0.14774	2.88353e-07
116.545	0.10355	2.67888e-07
116.675	0.10214	2.6215e-07
116.805	0.10167	2.95944e-07
116.935	0.10159	2.92124e-07
117.065	0.10195	3.10382e-07
117.195	0.10157	2.77331e-07
117.325	0.10165	2.82177e-07
117.455	0.1023	2.95944e-07
117.585	0.14113	3.06376e-07
117.715	0.20585	3.01115e-07
117.845	0.27031	3.73909e-07
117.975	0.33558	5.06306e-07
118.105	0.40087	6.65113e-07
118.235	0.46478	8.58728e-07
118.365	0.52981	1.05256e-06
118.495	0.58911	1.32209e-06
118.625	0.60064	1.83378e-06
118.755	0.60064	2.24876e-06
118.885	0.60055	2.91031e-06
119.015	0.60069	3.83968e-06
119.145	0.60055	3.97502e-06
119.275	0.60009	3.97502e-06
119.405	0.60004	3.92939e-06
119.535	0.6008	3.76649e-06
119.665	0.60061	3.66637e-06
119.795	0.60047	3.66637e-06
119.925	0.60083	3.82493e-06
120.055	0.60083	3.85449e-06
120.185	0.60091	3.73761e-06
120.315	0.60045	3.95975e-06
120.445	0.60102	3.97502e-06
120.575	0.60077	3.94454e-06
120.705	0.60072	3.62427e-06
120.835	0.60055	4.26018e-06
120.965	0.60069	4.46157e-06
121.095	0.6011	4.41035e-06
121.225	0.60099	4.61883e-06
121.355	0.60093	4.5658e-06
121.485	0.60069	4.05226e-06
121.615	0.6008	4.03669e-06
121.745	0.60091	4.22751e-06
121.875	0.60112	4.16293e-06
122.005	0.60072	4.16293e-06
122.135	0.60077	4.27661e-06
122.265	0.6008	4.37653e-06
122.395	0.60028	4.22751e-06
122.525	0.60077	3.66637e-06
122.655	0.60091	4.35971e-06
122.785	0.60072	4.42735e-06
122.915	0.60099	4.49605e-06
123.045	0.60099	4.54826e-06
123.175	0.60096	3.94454e-06
123.305	0.60145	4.21127e-06
123.435	0.60112	4.49605e-06
123.565	0.60102	4.06789e-06
123.695	0.60072	3.92939e-06
123.825	0.6005	4.3934e-06
123.955	0.60121	3.7956e-06
124.085	0.60088	3.44739e-06
124.215	0.60088	3.42095e-06
124.345	0.60083	3.66637e-06
124.475	0.60088	3.52793e-06
124.605	0.60102	3.73761e-06
124.735	0.60096	3.70895e-06
124.865	0.60077	3.44739e-06
124.995	0.60083	3.54153e-06
125.125	0.60186	3.72325e-06
125.255	0.60134	3.76649e-06
125.385	0.60126	3.43414e-06
125.515	0.60118	3.65228e-06
125.645	0.60083	3.78102e-06
125.775	0.6011	3.7956e-06
125.905	0.6008	3.82493e-06
126.035	0.60093	3.75202e-06
126.165	0.60112	3.40781e-06
126.295	0.60088	3.47403e-06
126.425	0.60058	3.66637e-06
126.555	0.60115	3.85449e-06
126.685	0.60072	3.66637e-06
126.815	0.60039	3.83968e-06
126.945	0.6015	4.00574e-06
127.075	0.60115	3.91429e-06
127.205	0.60126	3.86935e-06
127.335	0.60083	3.63825e-06
127.465	0.60069	3.72325e-06
127.595	0.60053	3.89925e-06
127.725	0.60099	3.62427e-06
127.855	0.60074	3.02452e-06
127.985	0.60074	3.0129e-06
128.115	0.6008	3.47403e-06
128.245	0.60042	3.48743e-06
128.375	0.60104	2.85484e-06
128.505	0.59258	2.38241e-06
128.635	0.53607	2.03461e-06
128.765	0.47194	1.55406e-06
128.895	0.40741	1.13344e-06
129.025	0.34184	7.98513e-07
129.155	0.2769	5.95992e-07
129.285	0.21258	4.4079e-07
129.415	0.14764	3.21323e-07
129.545	0.10322	3.07705e-07
129.675	0.10186	3.19935e-07
129.805	0.10116	3.07705e-07
129.935	0.1017	3.21323e-07

[truncated: 3 more sheets: fig6a, fig6b, fig6c]
